# Supplementary material for: Do birthrates contribute to sickness absence differences in women? A cohort study in Catalonia, Spain, 2012-2014
Source: PLoS One. 2020 Aug 26;15(8):e0237794. doi: 10.1371/journal.pone.0237794 (PMC7449461; doi:10.1371/journal.pone.0237794)
Supplement: S1 Dataset — (XLSX) [file pone.0237794.s001.xlsx]

## Sheet: Sheet1
Marker	Year of SA episode initiation	Year of SA episode termination	Duration of SA episode	Type of SA episode	ICD10 Category	Social Security Regime	Occupational category	Relationship to Social Security	Contract type	Sex	Country of origin	# of SA episodes (12-14)	# of SA episodes initiated (12-14)	# of SA episodes terminated (12-14)	Social Security regime (most prevalent during 12-14)	Days in most prevalent occupational category (12-14)	Type of contract (most prevalent during 12-14)	Days in most prevalent contract type (12-14)	Duration of all SA episodes during 12-14	Days in most prevalent Social Security regime (12-14)	Occupational category (most prevalent during 12-14)	ICD10 code	European-born or not	Age category
10000B0V0690100						RÈgimen general	No manual cualificado	Empleo	Fijo	Mujer	España	0	0	0	RÈgimen general	1096	Permanente	1096		1096	No manual cualificado		UE-28	45-54
10000L0V0260100	2013	2013	4	Comun	Lesiones y envenenamiento	RÈgimen general	Manual no cualificado	Empleo	Fijo	Mujer	España	1	1	1	RÈgimen general	845	Permanente	845	4	845	Manual no cualificado	S93.4	UE-28
10005C0V0820200						RÈgimen general	No manual cualificado	Empleo	Fijo	Mujer	España	0	0	0	RÈgimen general	1096	Permanente	1096		1096	No manual cualificado		UE-28	45-54
10006T0QF800100	2012	2012	81	Comun	Neoplasias	RÈgimen general	Manual no cualificado	Empleo	Fijo	Mujer	España	1	1	1	RÈgimen general	1096	Permanente	1096	81	1096	Manual no cualificado	D25.9	UE-28	45-54
10011Q0QF050100						RÈgimen general	Manual no cualificado	Empleo	Fijo	Mujer	España	0	0	0	RÈgimen general	244	Permanente	244		244	Manual no cualificado		UE-28	45-54
10012T0VH580100	2012	2012	6	Comun	Digestivas	RÈgimen general	No manual cualificado	Empleo	Fijo	Mujer	España	6	6	6	RÈgimen general	1003	Permanente	1003	37	1003	No manual cualificado	K29.1	UE-28
10012T0VH580100	2012	2012	6	Comun	Infecciosas	RÈgimen general	No manual cualificado	Empleo	Fijo	Mujer	España	6	6	6	RÈgimen general	1003	Permanente	1003	37	1003	No manual cualificado	B34.9	UE-28
10012T0VH580100	2012	2012	3	Comun	Respiratorias	RÈgimen general	No manual cualificado	Empleo	Fijo	Mujer	España	6	6	6	RÈgimen general	1003	Permanente	1003	37	1003	No manual cualificado	J00	UE-28
10012T0VH580100	2013	2013	2	Comun	Respiratorias	RÈgimen general	No manual cualificado	Empleo	Fijo	Mujer	España	6	6	6	RÈgimen general	1003	Permanente	1003	37	1003	No manual cualificado	J00	UE-28
10012T0VH580100	2013	2013	6	Comun	Otros sÌntomas	RÈgimen general	No manual cualificado	Empleo	Fijo	Mujer	España	6	6	6	RÈgimen general	1003	Permanente	1003	37	1003	No manual cualificado	R51	UE-28
10012T0VH580100	2014	2014	14	Comun	Respiratorias	RÈgimen general	No manual cualificado	Empleo	Fijo	Mujer	España	6	6	6	RÈgimen general	1003	Permanente	1003	37	1003	No manual cualificado	\N	UE-28
10012Y0V0870100	2013	2013	1	Comun	Digestivas	RÈgimen general	Manual cualificado	Empleo	Fijo	Mujer	España	2	2	2	RÈgimen general	1096	Permanente	1096	2	1096	Manual cualificado	K02.9	UE-28	35-44
10012Y0V0870100	2013	2013	1	Comun	Lesiones y envenenamiento	RÈgimen general	Manual cualificado	Empleo	Fijo	Mujer	España	2	2	2	RÈgimen general	1096	Permanente	1096	2	1096	Manual cualificado	S01.0	UE-28	35-44
10014E0VH080100						RÈgimen general	No manual no cualificado	Empleo	Fijo	Mujer	España	0	0	0	RÈgimen general	874	Permanente	489		874	No manual no cualificado		UE-28	35-44
10014P0V0180100						RÈgimen general	No manual no cualificado	Empleo	Fijo	Mujer	España	0	0	0	RÈgimen general	295	Permanente	295		295	No manual no cualificado		UE-28
10014R0VH030100						RÈgimen general	Manual cualificado	Empleo	Fijo	Mujer	España	0	0	0	RÈgimen general	1096	Permanente	1096		1096	Manual cualificado		UE-28
10014T0QF180100	2013	2013	5	Comun	Respiratorias	RÈgimen general	Manual no cualificado	Empleo	Fijo	Mujer	España	3	3	3	RÈgimen general	1096	Permanente	1096	11	1096	Manual no cualificado	J11.1	UE-28	45-54
10014T0QF180100	2014	2014	2	Comun	Respiratorias	RÈgimen general	Manual no cualificado	Empleo	Fijo	Mujer	España	3	3	3	RÈgimen general	1096	Permanente	1096	11	1096	Manual no cualificado	\N	UE-28	45-54
10014T0QF180100	2014	2014	4	Comun	Respiratorias	RÈgimen general	Manual no cualificado	Empleo	Fijo	Mujer	España	3	3	3	RÈgimen general	1096	Permanente	1096	11	1096	Manual no cualificado	\N	UE-28	45-54
10016Q0VH050100	2012	2012	2	Comun	Respiratorias	RÈgimen general	Manual no cualificado	Empleo	Fijo	Mujer	España	6	6	6	RÈgimen general	833	Permanente	833	113	833	Manual no cualificado	J00	UE-28	45-54
10016Q0VH050100	2012	2012	5	Comun	Respiratorias	RÈgimen general	Manual no cualificado	Empleo	Fijo	Mujer	España	6	6	6	RÈgimen general	833	Permanente	833	113	833	Manual no cualificado	J00	UE-28	45-54
10016Q0VH050100	2012	2012	5	Comun	Respiratorias	RÈgimen general	Manual no cualificado	Empleo	Fijo	Mujer	España	6	6	6	RÈgimen general	833	Permanente	833	113	833	Manual no cualificado	J00	UE-28	45-54
10016Q0VH050100	2012	2012	32	Comun	Lesiones y envenenamiento	RÈgimen general	Manual no cualificado	Empleo	Fijo	Mujer	España	6	6	6	RÈgimen general	833	Permanente	833	113	833	Manual no cualificado	T30.2	UE-28	45-54
10016Q0VH050100	2013	2013	5	Comun	Otros sÌntomas	RÈgimen general	Manual no cualificado	Empleo	Fijo	Mujer	España	6	6	6	RÈgimen general	833	Permanente	833	113	833	Manual no cualificado	R11	UE-28	45-54
10016Q0VH050100	2014	2014	64	Comun	Otros sÌntomas	RÈgimen general	Manual no cualificado	Empleo	Fijo	Mujer	España	6	6	6	RÈgimen general	833	Permanente	833	113	833	Manual no cualificado	\N	UE-28	45-54
10018V0QF890100	2013	2013	3	Comun	Infecciosas	RÈgimen general	No manual no cualificado	Empleo	Temporal	Mujer	España	1	1	1	RÈgimen general	986	Temporal	767	3	986	No manual no cualificado	A09	UE-28	35-44
10020Y0VH040100	2012	2012	6	Comun	Respiratorias	RÈgimen general	No manual cualificado	Empleo	Fijo	Mujer	España	3	3	3	RÈgimen general	1096	Permanente	1096	56	1096	No manual cualificado	J11	UE-28	25-34
10020Y0VH040100	2013	2013	49	Comun	MusculoesquelÈticas	RÈgimen general	No manual cualificado	Empleo	Fijo	Mujer	España	3	3	3	RÈgimen general	1096	Permanente	1096	56	1096	No manual cualificado	M54.5	UE-28	25-34
10020Y0VH040100	2014	2014	1	Comun	Infecciosas	RÈgimen general	No manual cualificado	Empleo	Fijo	Mujer	España	3	3	3	RÈgimen general	1096	Permanente	1096	56	1096	No manual cualificado	\N	UE-28	25-34
10021D0V0430100						RÈgimen general	No manual cualificado	Empleo	Fijo	Mujer	España	0	0	0	RÈgimen general	1096	Permanente	1096		1096	No manual cualificado		UE-28	35-44
10021G0V0440100						RÈgimen general	No manual no cualificado	Empleo	Temporal	Mujer	España	0	0	0	RÈgimen general	579	Temporal	1096		1096	No manual cualificado		UE-28	35-44
10024Q0VH580100						RÈgimen general	Manual cualificado	Empleo	Temporal	Mujer	España	0	0	0	RÈgimen general	61	Temporal	61		61	Manual cualificado		UE-28
10025L0V0050100						RÈgimen general	No manual cualificado	Empleo	Fijo	Mujer	España	0	0	0	RÈgimen general	673	Temporal	456		846	No manual no cualificado		UE-28	25-34
10027D0EB450100	2012	2012	10	Comun	Respiratorias	RÈgimen general	No manual cualificado	Empleo	Temporal	Mujer	España	4	4	4	RÈgimen general	822	Temporal	822	73	822	No manual cualificado	J40	UE-28	25-34
10027D0EB450100	2012	2012	3	Comun	Piel	RÈgimen general	No manual cualificado	Empleo	Temporal	Mujer	España	4	4	4	RÈgimen general	822	Temporal	822	73	822	No manual cualificado	L73	UE-28	25-34
10027D0EB450100	2013	2013	48	Comun	Embarazo	RÈgimen general	No manual cualificado	Empleo	Temporal	Mujer	España	4	4	4	RÈgimen general	822	Temporal	822	73	822	No manual cualificado	O21.9	UE-28	25-34
10027D0EB450100	2013	2013	12	Comun	Sangre	RÈgimen general	No manual cualificado	Empleo	Temporal	Mujer	España	4	4	4	RÈgimen general	822	Temporal	822	73	822	No manual cualificado	D50.9	UE-28	25-34
10029C0VH030100	2012	2012	5	Comun	Respiratorias	RÈgimen general	No manual cualificado	Empleo	Temporal	Mujer	España	2	2	2	RÈgimen general	1022	Temporal	1022	23	1022	No manual cualificado	460	UE-28	25-34
10029C0VH030100	2012	2012	18	Comun	Mentales	RÈgimen general	No manual cualificado	Empleo	Temporal	Mujer	España	2	2	2	RÈgimen general	1022	Temporal	1022	23	1022	No manual cualificado	300.0	UE-28	25-34
10030E0V0430100						RÈgimen general	Manual no cualificado	Empleo	Fijo	Mujer	España	0	0	0	RÈgimen general	1096	Permanente	1096		1096	Manual no cualificado		UE-28
10030J0EB180100						RÈgimen general	Manual no cualificado	Empleo	Fijo	Mujer	España	0	0	0	RÈgimen general	95	Permanente	95		95	Manual no cualificado		UE-28
10030S0QF060100						RÈgimen general	Manual no cualificado	Empleo	Fijo	Mujer	España	0	0	0	RÈgimen general	398	Permanente	398		398	Manual no cualificado		UE-28
10032A0EB480100						RÈgimen general	Manual cualificado	Empleo	Fijo	Mujer	España	0	0	0	RÈgimen general	1096	Permanente	1096		1096	Manual cualificado		UE-28
10032D0EB560100	2014	2014	5	Comun	Respiratorias	RÈgimen general	No manual cualificado	Empleo	Fijo	Mujer	España	1	1	1	RÈgimen general	1096	Permanente	1096	5	1096	No manual cualificado	\N	UE-28	45-54
10032F0VH070100						RÈgimen general	Manual no cualificado	Empleo	Fijo	Mujer	España	0	0	0	RÈgimen general	226	Permanente	226		226	Manual no cualificado		UE-28
10033F0QF450100	2012	2012	6	Comun	Otros sÌntomas	RÈgimen general	Manual no cualificado	Empleo	Fijo	Mujer	España	5	5	4	RÈgimen general	1096	Permanente	1096	120	1096	Manual no cualificado	786.3	UE-28	45-54
10033F0QF450100	2013	2013	9	Comun	Mentales	RÈgimen general	Manual no cualificado	Empleo	Fijo	Mujer	España	5	5	4	RÈgimen general	1096	Permanente	1096	120	1096	Manual no cualificado	311	UE-28	45-54
10033F0QF450100	2013	2013	57	Comun	Mentales	RÈgimen general	Manual no cualificado	Empleo	Fijo	Mujer	España	5	5	4	RÈgimen general	1096	Permanente	1096	120	1096	Manual no cualificado	296.3	UE-28	45-54
10033F0QF450100	2014	2014	48	Comun	MusculoesquelÈticas	RÈgimen general	Manual no cualificado	Empleo	Fijo	Mujer	España	5	5	4	RÈgimen general	1096	Permanente	1096	120	1096	Manual no cualificado	\N	UE-28	45-54
10033F0QF450100	2014			Comun	Mentales	RÈgimen general	Manual no cualificado	Empleo	Fijo	Mujer	España	5	5	4	RÈgimen general	1096	Permanente	1096	120	1096	Manual no cualificado		UE-28	45-54
10034H0V0400100						RÈgimen general	Manual no cualificado	Empleo	Fijo	Mujer	España	0	0	0	RÈgimen general	1096	Permanente	1096		1096	Manual no cualificado		UE-28
10034J0VH200100						RÈgimen general	No manual no cualificado	Empleo	Fijo	Mujer	España	0	0	0	RÈgimen general	1096	Permanente	1096		1096	No manual no cualificado		UE-28	45-54
10034N0EB190100						RÈgimen general	No manual no cualificado	Empleo	Fijo	Mujer	España	0	0	0	RÈgimen general	153	Permanente	153		168	No manual no cualificado		UE-28
10034X0QF400100						RÈgimen general	Manual no cualificado	Empleo	Fijo	Mujer	España	0	0	0	RÈgimen general	138	Permanente	138		138	Manual no cualificado		UE-28
10040B0VH270100	2012	2012	4	Comun	Respiratorias	RÈgimen general	Manual no cualificado	Empleo	Fijo	Mujer	España	4	4	3	RÈgimen general	1096	Permanente	1096	77	1096	Manual no cualificado	J00	UE-28
10040B0VH270100	2013	2013	5	Comun	Mentales	RÈgimen general	Manual no cualificado	Empleo	Fijo	Mujer	España	4	4	3	RÈgimen general	1096	Permanente	1096	77	1096	Manual no cualificado	F41.9	UE-28
10040B0VH270100	2013			Comun	Lesiones y envenenamiento	RÈgimen general	Manual no cualificado	Empleo	Fijo	Mujer	España	4	4	3	RÈgimen general	1096	Permanente	1096	77	1096	Manual no cualificado		UE-28
10040B0VH270100	2014	2014	68	Comun	Lesiones y envenenamiento	RÈgimen general	Manual no cualificado	Empleo	Fijo	Mujer	España	4	4	3	RÈgimen general	1096	Permanente	1096	77	1096	Manual no cualificado	\N	UE-28
10040C0EB930100						RÈgimen general	No manual no cualificado	Empleo	Fijo	Mujer	España	0	0	0	RÈgimen general	1096	Permanente	1096		1096	No manual cualificado		UE-28	35-44
10040C0V0370100						RÈgimen general	No manual no cualificado	Empleo	Fijo	Mujer	España	0	0	0	RÈgimen general	1096	Permanente	1097		1097	No manual cualificado		UE-28	25-34
10040D0QF330100						RÈgimen general	No manual no cualificado	Empleo	Temporal	Mujer	España	0	0	0	RÈgimen general	229	Temporal	274		274	Manual cualificado		UE-28	35-44
10040D0V0530100						RÈgimen general	No manual no cualificado	Empleo	Fijo	Mujer	España	0	0	0	RÈgimen general	1096	Permanente	1096		1096	No manual no cualificado		UE-28	35-44
10040D0VH320100						RÈgimen general	No manual cualificado	Empleo	Fijo	Mujer	España	0	0	0	RÈgimen general	1096	Permanente	1096		1096	No manual cualificado		UE-28	35-44
10040E0V0320100						RÈgimen general	No manual no cualificado	Empleo	Fijo	Mujer	España	0	0	0	RÈgimen general	1096	Permanente	1096		1096	No manual no cualificado		UE-28	35-44
10040F0EB910100						RÈgimen general	Manual no cualificado	Empleo	Fijo	Mujer	España	0	0	0	RÈgimen general	485	Permanente	485		485	Manual cualificado		UE-28	45-54
10040F0V0350100						RÈgimen general	Manual cualificado	Empleo	Fijo	Mujer	España	0	0	0	RÈgimen general	1096	Permanente	1096		1096	Manual cualificado		UE-28	35-44
10040G0QF340100						RÈgimen general	No manual cualificado	Empleo	Temporal	Mujer	España	0	0	0	RÈgimen general	92	Temporal	92		92	No manual cualificado		UE-28	25-34
10040G0V0310100						RÈgimen general	Manual no cualificado	Empleo	Fijo	Mujer	España	0	0	0	RÈgimen general	244	Permanente	244		244	Manual no cualificado		UE-28	45-54
10040G0VH330100	2014	2014	32	Comun	Mentales	RÈgimen general	No manual no cualificado	Empleo	Fijo	Mujer	España	2	2	2	RÈgimen general	1096	Permanente	1096	34	1096	No manual no cualificado	\N	UE-28	25-34
10040G0VH330100	2014	2014	2	Comun	Infecciosas	RÈgimen general	No manual no cualificado	Empleo	Fijo	Mujer	España	2	2	2	RÈgimen general	1096	Permanente	1096	34	1096	No manual no cualificado	\N	UE-28	25-34
10040G0VH560100						RÈgimen general	Manual cualificado	Empleo	Temporal	Mujer	España	0	0	0	RÈgimen general	331	Temporal	332		332	Manual cualificado		UE-28	25-34
10040H0EB290100						RÈgimen general	No manual no cualificado	Empleo	Fijo	Mujer	España	0	0	0	RÈgimen general	1096	Permanente	1096		1096	No manual no cualificado		UE-28	45-54
10040H0EB980100						RÈgimen general	Manual no cualificado	Empleo	Temporal	Mujer	España	0	0	0	RÈgimen general	108	Temporal	108		108	Manual no cualificado		UE-28	45-54
10040H0V0880100						RÈgimen general	No manual no cualificado	Empleo	Temporal	Mujer	España	0	0	0	RÈgimen general	227	Temporal	227		227	No manual no cualificado		UE-28	45-54
10040J0V0890100	2012	2012	2	Comun	Digestivas	RÈgimen general	No manual no cualificado	Empleo	Temporal	Mujer	España	1	1	1	RÈgimen general	1096	Temporal	1096	2	1096	No manual no cualificado	K52.9	UE-28	45-54
10040J0VH910100						RÈgimen general	Manual no cualificado	Empleo	Fijo	Mujer	España	0	0	0	RÈgimen general	244	Permanente	244		244	Manual no cualificado		UE-28
10040K0V0920100	2014	2015	56	Comun	MusculoesquelÈticas	RÈgimen general	No manual no cualificado	Empleo	Fijo	Mujer	España	1	1	0	RÈgimen general	1098	Permanente	1098	56	1098	No manual no cualificado	\N	UE-28	45-54
10040L0QF310100						RÈgimen general	No manual no cualificado	Empleo	Temporal	Mujer	España	0	0	0	RÈgimen general	660	Permanente	592		660	No manual no cualificado		UE-28	45-54
10040L0VH300100						RÈgimen general	No manual cualificado	Empleo	Fijo	Mujer	España	0	0	0	RÈgimen general	1096	Permanente	1096		1096	No manual cualificado		UE-28	45-54
10040L0VH530100						RÈgimen general	Manual cualificado	Empleo	Temporal	Mujer	España	0	0	0	RÈgimen general	558	Temporal	661		661	Manual cualificado		UE-28	35-44
10040M0EB270100						RÈgimen general	Manual cualificado	Empleo	Fijo	Mujer	España	0	0	0	RÈgimen general	506	Permanente	506		506	Manual cualificado		UE-28
10040M0QF430100	2013	2013	11	Comun	Infecciosas	RÈgimen general	No manual cualificado	Empleo	Temporal	Mujer	España	1	1	1	RÈgimen general	1096	Temporal	1096	11	1096	No manual cualificado	079.99	UE-28	45-54
10040N0QF830200						RÈgimen general	No manual no cualificado	Empleo	Fijo	Mujer	España	0	0	0	RÈgimen general	839	Permanente	839		839	No manual no cualificado		UE-28
10040N0VH360100	2014	2014	8	Comun	Neoplasias	RÈgimen general	No manual no cualificado	Empleo	Fijo	Mujer	España	2	2	2	RÈgimen general	1096	Permanente	1096	25	1096	No manual no cualificado	\N	UE-28	25-34
10040N0VH360100	2014	2014	17	Comun	Neoplasias	RÈgimen general	No manual no cualificado	Empleo	Fijo	Mujer	España	2	2	2	RÈgimen general	1096	Permanente	1096	25	1096	No manual no cualificado	\N	UE-28	25-34
10040P0V0440100						RÈgimen general	Manual cualificado	Empleo	Fijo	Mujer	España	0	0	0	RÈgimen general	480	Temporal	330		480	Manual cualificado		UE-28	35-44
10040W0QF850100						RÈgimen general	Manual no cualificado	Empleo	Fijo	Mujer	España	0	0	0	RÈgimen general	588	Temporal	588		832	No manual no cualificado		UE-28
10040W0V0360100	2014	2014	5	Comun	Digestivas	RÈgimen general	No manual no cualificado	Empleo	Fijo	Mujer	España	1	1	1	RÈgimen general	1096	Permanente	1096	5	1096	No manual no cualificado	\N	UE-28	25-34
10040X0V0850100	2013	2013	1	Comun	Respiratorias	RÈgimen general	No manual cualificado	Empleo	Fijo	Mujer	España	1	1	1	RÈgimen general	1034	Permanente	1034	1	1034	No manual cualificado	J02.9	UE-28
10040Y0QF290100						RÈgimen general	Manual cualificado	Empleo	Fijo	Mujer	España	0	0	0	RÈgimen general	1096	Permanente	1096		1096	Manual cualificado		UE-28	45-54
10040Z0V0290100	2012	2012	19	Comun	Cardiovasculares	AutÛnomos		Empleo		Mujer	España	3	3	0	RÈgimen general	822	Permanente	822		822	Manual cualificado	I83.0	UE-28	45-54
10040Z0V0290100	2012			Comun	Cardiovasculares	AutÛnomos		Empleo		Mujer	España	3	3	0	RÈgimen general	822	Permanente	822		822	Manual cualificado		UE-28	45-54
10040Z0V0290100	2014			Comun	Piel	AutÛnomos		Empleo		Mujer	España	3	3	0	RÈgimen general	822	Permanente	822		822	Manual cualificado		UE-28	45-54
10040Z0V0520100						AutÛnomos		Empleo		Mujer	España	0	0	0	RÈgimen general	852	Permanente	852		852	No manual cualificado		UE-28	45-54
10041A0EB920100						RÈgimen general	Manual cualificado	Empleo	Fijo	Mujer	España	0	0	0	RÈgimen general	962	Permanente	962		962	Manual cualificado		UE-28	45-54
10041B0V0850100	2014	2014	16	Comun	Respiratorias	RÈgimen general	No manual cualificado	Empleo	Fijo	Mujer	España	1	1	1	RÈgimen general	1096	Permanente	1096	16	1096	No manual cualificado	\N	UE-28
10041C0V0970100						RÈgimen general	No manual no cualificado	Empleo	Fijo	Mujer	España	0	0	0	RÈgimen general	1096	Permanente	1096		1096	No manual no cualificado		UE-28	45-54
10041C0VH300100						RÈgimen general	No manual cualificado	Empleo	Fijo	Mujer	España	0	0	0	RÈgimen general	1096	Permanente	1096		1096	No manual cualificado		UE-28	45-54
10041D0EB310100						RÈgimen general	Manual no cualificado	Empleo	Fijo	Mujer	España	0	0	0	RÈgimen general	1096	Permanente	1096		1096	Manual no cualificado		UE-28	45-54
10041E0EB560100	2013	2013	13	Comun	OÌdo	RÈgimen general	Manual cualificado	Empleo	Fijo	Mujer	España	1	1	1	RÈgimen general	1096	Permanente	1096	13	1096	Manual cualificado	381.00	UE-28	35-44
10041F0QF520100						RÈgimen general	No manual no cualificado	Empleo	Fijo	Mujer	España	0	0	0	RÈgimen general	1096	Permanente	1096		1096	No manual no cualificado		UE-28	35-44
10041H0VH350100						RÈgimen general	No manual no cualificado	Empleo	Fijo	Mujer	España	0	0	0	RÈgimen general	610	Permanente	610		610	No manual no cualificado		UE-28	25-34
10041J0EB440100	2012	2012	5	Comun	MusculoesquelÈticas	RÈgimen general	Manual cualificado	Empleo	Fijo	Mujer	España	2	2	2	RÈgimen general	1096	Permanente	1096	107	1096	Manual cualificado	M54.5	UE-28	35-44
10041J0EB440100	2014	2014	102	Comun	Genito-urinarias	RÈgimen general	Manual cualificado	Empleo	Fijo	Mujer	España	2	2	2	RÈgimen general	1096	Permanente	1096	107	1096	Manual cualificado	\N	UE-28	35-44
10041J0VH360100						RÈgimen general	No manual no cualificado	Empleo	Fijo	Mujer	España	0	0	0	RÈgimen general	1096	Permanente	1096		1096	No manual no cualificado		UE-28	25-34
10041K0V0370100						RÈgimen general	No manual no cualificado	Empleo	Temporal	Mujer	España	0	0	0	RÈgimen general	1088	Permanente	1088		1097	Manual cualificado		UE-28	25-34
10041L0EB520100	2012	2012	7	Comun	MusculoesquelÈticas	RÈgimen general	No manual cualificado	Empleo	Fijo	Mujer	España	1	1	1	RÈgimen general	1096	Permanente	1096	7	1096	No manual cualificado	M54.5	UE-28	35-44
10041L0V0880100	2013	2013	59	Comun	Lesiones y envenenamiento	RÈgimen general	No manual no cualificado	Empleo	Fijo	Mujer	España	1	1	1	RÈgimen general	1096	Permanente	1096	59	1096	No manual no cualificado	T14.2	UE-28	45-54
10041M0VH330100						RÈgimen general	No manual no cualificado	Empleo	Fijo	Mujer	España	0	0	0	RÈgimen general	1096	Permanente	1096		1096	No manual no cualificado		UE-28	25-34
10041M0VH560100	2012	2012	58	Comun	Mentales	RÈgimen general	No manual no cualificado	Empleo	Fijo	Mujer	España	1	1	1	RÈgimen general	1096	Permanente	1096	58	1096	No manual no cualificado	296.4	UE-28	35-44
10041N0QF970100	2012	2012	10	Comun	Infecciosas	RÈgimen general	No manual no cualificado	Empleo	Fijo	Mujer	España	2	2	2	RÈgimen general	1096	Permanente	1096	40	1096	No manual no cualificado	B34.9	UE-28	45-54
10041N0QF970100	2012	2012	30	Comun	OÌdo	RÈgimen general	No manual no cualificado	Empleo	Fijo	Mujer	España	2	2	2	RÈgimen general	1096	Permanente	1096	40	1096	No manual no cualificado	H73.9	UE-28	45-54
10041P0V0350200	2013	2013	19	Comun	Lesiones y envenenamiento	RÈgimen general	No manual no cualificado	Empleo	Fijo	Mujer	España	1	1	1	RÈgimen general	649	Permanente	649	19	705	No manual no cualificado	S13.4	UE-28
10041P0VH600100	2014	2014	67	Comun	Cardiovasculares	RÈgimen general	Manual no cualificado	Empleo	Fijo	Mujer	España	1	1	1	RÈgimen general	1011	Permanente	1011	67	1011	Manual no cualificado	\N	UE-28
10041Q0QF870100	2013	2013	96	Comun	Piel	RÈgimen general	No manual no cualificado	Empleo	Fijo	Mujer	España	2	2	2	RÈgimen general	1096	Permanente	1096	117	1096	No manual no cualificado	L50.9	UE-28	45-54
10041Q0QF870100	2014	2014	21	Comun	Digestivas	RÈgimen general	No manual no cualificado	Empleo	Fijo	Mujer	España	2	2	2	RÈgimen general	1096	Permanente	1096	117	1096	No manual no cualificado	\N	UE-28	45-54
10041R0QF440200	2014	2014	1	Comun	Respiratorias	RÈgimen general	Manual cualificado	Empleo	Fijo	Mujer	España	2	2	2	RÈgimen general	1096	Permanente	1096	7	1096	Manual cualificado	\N	UE-28	35-44
10041R0QF440200	2014	2014	6	Comun	Infecciosas	RÈgimen general	Manual cualificado	Empleo	Fijo	Mujer	España	2	2	2	RÈgimen general	1096	Permanente	1096	7	1096	Manual cualificado	\N	UE-28	35-44
10041R0V0870100						RÈgimen general	Manual no cualificado	Empleo	Fijo	Mujer	España	0	0	0	RÈgimen general	1096	Permanente	1096		1096	Manual no cualificado		UE-28	45-54
10041S0V0290100	2012	2012	15	Comun	Neoplasias	RÈgimen general	Manual no cualificado	Empleo	Fijo	Mujer	España	1	1	1	RÈgimen general	1096	Permanente	1096	15	1096	Manual no cualificado	D17.9	UE-28	45-54
10041S0VH310100						RÈgimen general	Manual cualificado	Empleo	Fijo	Mujer	España	0	0	0	RÈgimen general	804	Permanente	804		804	Manual cualificado		UE-28	45-54
10041T0V0320100						RÈgimen general	No manual cualificado	Empleo	Fijo	Mujer	España	0	0	0	RÈgimen general	1096	Permanente	1096		1096	No manual cualificado		UE-28	35-44
10041V0VH950100						RÈgimen general	No manual cualificado	Empleo	Fijo	Mujer	España	0	0	0	RÈgimen general	903	Permanente	903		903	No manual cualificado		UE-28
10041W0V0960100						RÈgimen general		Empleo	Fijo	Mujer	España	0	0	0	RÈgimen general	0	Permanente	13		13	Manual no cualificado		UE-28
10041X0EB860100						RÈgimen general	Manual no cualificado	Empleo	Temporal	Mujer	España	0	0	0	RÈgimen general	279	Temporal	279		279	Manual no cualificado		UE-28	45-54
10041X0QF330100						RÈgimen general	No manual cualificado	Empleo	Fijo	Mujer	España	0	0	0	RÈgimen general	1096	Permanente	1096		1096	No manual cualificado		UE-28	35-44
10041X0V0300100						RÈgimen general	No manual cualificado	Empleo	Fijo	Mujer	España	0	0	0	RÈgimen general	1028	Permanente	1028		1028	No manual cualificado		UE-28	45-54
10041Z0EB300100						RÈgimen general	No manual no cualificado	Empleo	Temporal	Mujer	España	0	0	0	RÈgimen general	1096	Temporal	1096		1096	No manual no cualificado		UE-28	45-54
10041Z0QF920100	2012	2012	3	Comun	Otros sÌntomas	RÈgimen general	No manual no cualificado	Empleo	Fijo	Mujer	España	2	2	2	RÈgimen general	1096	Permanente	1096	6	1096	No manual no cualificado	R10.4	UE-28	45-54
10041Z0QF920100	2014	2014	3	Comun	MusculoesquelÈticas	RÈgimen general	No manual no cualificado	Empleo	Fijo	Mujer	España	2	2	2	RÈgimen general	1096	Permanente	1096	6	1096	No manual no cualificado	\N	UE-28	45-54
10042A0EB370100						RÈgimen general	No manual no cualificado	Empleo	Fijo	Mujer	España	0	0	0	RÈgimen general	495	Permanente	495		579	No manual no cualificado		UE-28	25-34
10042A0QF300100						RÈgimen general	Manual cualificado	Empleo	Fijo	Mujer	España	0	0	0	RÈgimen general	1096	Permanente	1096		1096	Manual cualificado		UE-28	45-54
10042A0V0960100						RÈgimen general	No manual no cualificado	Empleo	Fijo	Mujer	España	0	0	0	RÈgimen general	1096	Permanente	1096		1096	No manual no cualificado		UE-28	45-54
10042A0VH520100	2012	2012	36	Comun	Embarazo	RÈgimen general	No manual no cualificado	Empleo	Fijo	Mujer	España	2	2	2	RÈgimen general	1096	Permanente	1096	97	1096	No manual no cualificado	O46.9	UE-28	25-34
10042A0VH520100	2012	2012	61	Comun	Sangre	RÈgimen general	No manual no cualificado	Empleo	Fijo	Mujer	España	2	2	2	RÈgimen general	1096	Permanente	1096	97	1096	No manual no cualificado	D50.9	UE-28	25-34
10042B0QF560100	2013	2013	2	Comun	Respiratorias	RÈgimen general	No manual no cualificado	Empleo	Fijo	Mujer	España	1	1	1	RÈgimen general	1096	Permanente	1096	2	1096	No manual no cualificado	J00	UE-28	35-44
10042C0QF910100						RÈgimen general	No manual no cualificado	Empleo	Temporal	Mujer	España	0	0	0	RÈgimen general	368	Temporal	368		368	No manual no cualificado		UE-28
10042C0VH440100						RÈgimen general	No manual no cualificado	Empleo	Fijo	Mujer	España	0	0	0	RÈgimen general	1096	Permanente	1096		1096	No manual no cualificado		UE-28	35-44
10042E0V0370100						RÈgimen general	No manual no cualificado	Empleo	Temporal	Mujer	España	0	0	0	RÈgimen general	185	Temporal	334		334	No manual no cualificado		UE-28
10042F0QF890100						RÈgimen general	No manual no cualificado	Empleo	Fijo	Mujer	España	0	0	0	RÈgimen general	1096	Permanente	1096		1096	No manual no cualificado		UE-28	45-54
10042F0V0860100						RÈgimen general	Manual no cualificado	Empleo	Fijo	Mujer	España	0	0	0	RÈgimen general	242	Permanente	242		242	Manual no cualificado		UE-28	45-54
10042K0EB840100						RÈgimen general	No manual no cualificado	Empleo	Temporal	Mujer	España	0	0	0	RÈgimen general	1096	Temporal	1096		1096	No manual no cualificado		UE-28
10042K0QF310100	2013	2013	5	Comun	Otros sÌntomas	RÈgimen general	Manual no cualificado	Empleo	Temporal	Mujer	España	3	3	3	RÈgimen general	184	Temporal	184	9	184	Manual no cualificado	R06.0	UE-28	45-54
10042K0QF310100	2013	2013	3	Comun	Otros sÌntomas	RÈgimen general	Manual no cualificado	Empleo	Temporal	Mujer	España	3	3	3	RÈgimen general	184	Temporal	184	9	184	Manual no cualificado	R05	UE-28	45-54
10042K0QF310100	2014	2014	1	Comun	OÌdo	RÈgimen general	Manual no cualificado	Empleo	Temporal	Mujer	España	3	3	3	RÈgimen general	184	Temporal	184	9	184	Manual no cualificado	\N	UE-28	45-54
10042K0VH530100	2013			Comun	Embarazo	RÈgimen general	No manual no cualificado	Empleo	Fijo	Mujer	España	1	1	0	RÈgimen general	1096	Permanente	1096		1096	No manual no cualificado		UE-28	35-44
10042K0VH990100						RÈgimen general	No manual no cualificado	Empleo	Fijo	Mujer	España	0	0	0	RÈgimen general	1095	Permanente	1095		1095	No manual no cualificado		UE-28	35-44
10042N0V0850100						RÈgimen general	No manual cualificado	Empleo	Fijo	Mujer	España	0	0	0	RÈgimen general	1096	Permanente	1096		1096	No manual cualificado		UE-28
10042N0VH870100						RÈgimen general	Manual cualificado	Empleo	Temporal	Mujer	España	0	0	0	RÈgimen general	437	Temporal	437		437	Manual cualificado		UE-28	45-54
10042P0EB360100	2014	2014	4	Comun	Digestivas	RÈgimen general	No manual no cualificado	Empleo	Fijo	Mujer	España	2	2	2	RÈgimen general	1096	Permanente	1096	40	1096	No manual no cualificado	\N	UE-28	25-34
10042P0EB360100	2014	2014	36	Comun	MusculoesquelÈticas	RÈgimen general	No manual no cualificado	Empleo	Fijo	Mujer	España	2	2	2	RÈgimen general	1096	Permanente	1096	40	1096	No manual no cualificado	\N	UE-28	25-34
10042P0QF520100	2013	2013	6	Comun	Mentales	RÈgimen general	Manual no cualificado	Empleo	Temporal	Mujer	España	1	1	1	RÈgimen general	10	Temporal	10		10	Manual cualificado	300.00	UE-28	35-44
10042Q0V0290100						RÈgimen general	No manual no cualificado	Empleo	Fijo	Mujer	España	0	0	0	RÈgimen general	1096	Permanente	1096		1096	No manual no cualificado		UE-28	45-54
10042Q0V0980100						RÈgimen general	No manual no cualificado	Empleo	Fijo	Mujer	España	0	0	0	RÈgimen general	1088	Permanente	1097		1097	No manual cualificado		UE-28	35-44
10042Q0VH310100	2012	2012	8	Comun	Respiratorias	RÈgimen general	Manual cualificado	Empleo	Fijo	Mujer	España	2	2	2	RÈgimen general	821	Permanente	821	13	821	Manual cualificado	493.9	UE-28	45-54
10042Q0VH310100	2012	2012	5	Comun	Respiratorias	RÈgimen general	Manual cualificado	Empleo	Fijo	Mujer	España	2	2	2	RÈgimen general	821	Permanente	821	13	821	Manual cualificado	493.9	UE-28	45-54
10042R0QF350100						RÈgimen general	Manual cualificado	Empleo	Fijo	Mujer	España	0	0	0	RÈgimen general	255	Permanente	269		376	No manual no cualificado		UE-28
10042R0V0320100	2013	2013	13	Comun	Piel	RÈgimen general	Manual no cualificado	Empleo	Fijo	Mujer	España	1	1	1	RÈgimen general	1096	Permanente	1096	13	1096	Manual no cualificado	L91.0	UE-28	35-44
10042S0EB300100	2012	2012	17	Comun	Mentales	RÈgimen general	No manual no cualificado	Empleo	Fijo	Mujer	España	1	1	1	RÈgimen general	1097	Permanente	1097	17	1097	No manual no cualificado	300.0	UE-28	45-54
10042S0EB990100	2013	2013	3	Comun	Genito-urinarias	RÈgimen general	No manual no cualificado	Empleo	Fijo	Mujer	España	2	2	2	RÈgimen general	1096	Permanente	1096	5	1096	No manual no cualificado	N83.2	UE-28	25-34
10042S0EB990100	2013	2013	2	Comun	Embarazo	RÈgimen general	No manual no cualificado	Empleo	Fijo	Mujer	España	2	2	2	RÈgimen general	1096	Permanente	1096	5	1096	No manual no cualificado	O03.9	UE-28	25-34
10042S0QF920100	2012	2012	16	Comun	Lesiones y envenenamiento	RÈgimen general	Manual cualificado	Empleo	Fijo	Mujer	España	8	8	7	RÈgimen general	1096	Permanente	1096	71	1096	Manual cualificado	S93.4	UE-28	45-54
10042S0QF920100	2012	2012	3	Comun	Genito-urinarias	RÈgimen general	Manual cualificado	Empleo	Fijo	Mujer	España	8	8	7	RÈgimen general	1096	Permanente	1096	71	1096	Manual cualificado	N92.1	UE-28	45-54
10042S0QF920100	2013	2013	15	Comun	Digestivas	RÈgimen general	Manual cualificado	Empleo	Fijo	Mujer	España	8	8	7	RÈgimen general	1096	Permanente	1096	71	1096	Manual cualificado	K08.8	UE-28	45-54
10042S0QF920100	2013	2013	15	Comun	Digestivas	RÈgimen general	Manual cualificado	Empleo	Fijo	Mujer	España	8	8	7	RÈgimen general	1096	Permanente	1096	71	1096	Manual cualificado	K08.8	UE-28	45-54
10042S0QF920100	2014	2014	5	Comun	Respiratorias	RÈgimen general	Manual cualificado	Empleo	Fijo	Mujer	España	8	8	7	RÈgimen general	1096	Permanente	1096	71	1096	Manual cualificado	\N	UE-28	45-54
10042S0QF920100	2014	2014	5	Comun	Mentales	RÈgimen general	Manual cualificado	Empleo	Fijo	Mujer	España	8	8	7	RÈgimen general	1096	Permanente	1096	71	1096	Manual cualificado	\N	UE-28	45-54
10042S0QF920100	2014	2014	12	Comun	MusculoesquelÈticas	RÈgimen general	Manual cualificado	Empleo	Fijo	Mujer	España	8	8	7	RÈgimen general	1096	Permanente	1096	71	1096	Manual cualificado	\N	UE-28	45-54
10042S0QF920100	2014			Comun	Otros sÌntomas	RÈgimen general	Manual cualificado	Empleo	Fijo	Mujer	España	8	8	7	RÈgimen general	1096	Permanente	1096	71	1096	Manual cualificado		UE-28	45-54
10042S0VH450100	2012	2012	9	Comun	MusculoesquelÈticas	RÈgimen general	No manual no cualificado	Empleo	Temporal	Mujer	España	1	1	1	RÈgimen general	239	Temporal	239	9	239	No manual no cualificado	M54.5	UE-28	25-34
10042T0EB330100						RÈgimen general	No manual no cualificado	Empleo	Temporal	Mujer	España	0	0	0	RÈgimen general	585	Temporal	585		585	No manual no cualificado		UE-28	25-34
10042T0EB560100	2012	2012	8	Comun	Genito-urinarias	RÈgimen general	Manual no cualificado	Empleo	Fijo	Mujer	España	1	1	1	RÈgimen general	1096	Permanente	1096	8	1096	Manual no cualificado	622.1	UE-28	25-34
10042T0QF950100	2013	2013	7	Comun	MusculoesquelÈticas	RÈgimen general	No manual no cualificado	Empleo	Temporal	Mujer	España	1	1	1	RÈgimen general	1096	Temporal	1096	7	1096	No manual no cualificado	M54.5	UE-28
10042T0V0920100	2012	2012	7	Comun	MusculoesquelÈticas	RÈgimen general	No manual no cualificado	Empleo	Fijo	Mujer	España	2	2	2	RÈgimen general	1096	Permanente	1096	60	1096	No manual no cualificado	M62.4	UE-28	45-54
10042T0V0920100	2014	2014	53	Comun	MusculoesquelÈticas	RÈgimen general	No manual no cualificado	Empleo	Fijo	Mujer	España	2	2	2	RÈgimen general	1096	Permanente	1096	60	1096	No manual no cualificado	\N	UE-28	45-54
10042T0VH940100						RÈgimen general	Manual cualificado	Empleo	Fijo	Mujer	España	0	0	0	RÈgimen general	91	Permanente	91		91	Manual cualificado		UE-28
10042W0EB510100						RÈgimen general	Manual cualificado	Empleo	Fijo	Mujer	España	0	0	0	RÈgimen general	1096	Permanente	1096		1096	Manual cualificado		UE-28	45-54
10042W0QF440100	2013	2013	2	Comun	Otros sÌntomas	RÈgimen general	No manual no cualificado	Empleo	Fijo	Mujer	España	1	1	1	RÈgimen general	1	Permanente	1		1	No manual no cualificado	R05	UE-28	35-44
10042W0V0870100						RÈgimen general	No manual cualificado	Empleo	Fijo	Mujer	España	0	0	0	RÈgimen general	1096	Permanente	1096		1096	No manual cualificado		UE-28	45-54
10042X0V0440100	2013			Comun	MusculoesquelÈticas	RÈgimen general	No manual no cualificado	Empleo	Fijo	Mujer	España	1	1	0	RÈgimen general	751	Permanente	751		751	No manual no cualificado		UE-28	35-44
10042X0V0900100						RÈgimen general	No manual cualificado	Empleo	Fijo	Mujer	España	0	0	0	RÈgimen general	551	Permanente	551		551	No manual cualificado		UE-28
10042Y0V0310100						RÈgimen general	No manual no cualificado	Empleo	Fijo	Mujer	España	0	0	0	RÈgimen general	792	Permanente	792		792	No manual no cualificado		UE-28	45-54
10042Y0VH560100						RÈgimen general	No manual no cualificado	Empleo	Fijo	Mujer	España	0	0	0	RÈgimen general	1096	Permanente	1096		1096	No manual no cualificado		UE-28	25-34
10043A0EB280100	2013	2013	26	Comun	MusculoesquelÈticas	RÈgimen general	No manual no cualificado	Empleo	Fijo	Mujer	España	1	1	1	RÈgimen general	780	Permanente	780	26	780	No manual no cualificado	723.1	UE-28
10043A0EB510100						RÈgimen general	Manual no cualificado	Empleo	Temporal	Mujer	España	0	0	0	RÈgimen general	57	Temporal	59		59	Manual cualificado		UE-28
10043A0QF440100						RÈgimen general	No manual no cualificado	Empleo	Fijo	Mujer	España	0	0	0	RÈgimen general	1096	Permanente	1096		1096	No manual no cualificado		UE-28	35-44
10043B0V0440100						RÈgimen general	No manual no cualificado	Empleo	Fijo	Mujer	España	0	0	0	RÈgimen general	515	Permanente	515		515	No manual no cualificado		UE-28	35-44
10043B0VH460100						RÈgimen general		Empleo	Fijo	Mujer	España	0	0	0	RÈgimen general	0	Permanente	944		944	Manual no cualificado		UE-28
10043B0VH920100						RÈgimen general	Manual no cualificado	Empleo	Temporal	Mujer	España	0	0	0	RÈgimen general	176	Temporal	176		176	Manual no cualificado		UE-28	45-54
10043C0QF360100	2012	2012	40	Comun	Embarazo	RÈgimen general	No manual cualificado	Empleo	Temporal	Mujer	España	4	4	0	RÈgimen general	1095	Temporal	1095	59	1095	No manual cualificado	O26	UE-28	25-34
10043C0QF360100	2012	2012	6	Comun	Embarazo	RÈgimen general	No manual cualificado	Empleo	Temporal	Mujer	España	4	4	0	RÈgimen general	1095	Temporal	1095	59	1095	No manual cualificado	O26	UE-28	25-34
10043C0QF360100	2012	2012	13	Comun	Embarazo	RÈgimen general	No manual cualificado	Empleo	Temporal	Mujer	España	4	4	0	RÈgimen general	1095	Temporal	1095	59	1095	No manual cualificado	O45.9	UE-28	25-34
10043C0QF360100	2012			Comun	MusculoesquelÈticas	RÈgimen general	No manual cualificado	Empleo	Temporal	Mujer	España	4	4	0	RÈgimen general	1095	Temporal	1095	59	1095	No manual cualificado		UE-28	25-34
10043C0V0330100	2014			Comun	Mentales	RÈgimen general	No manual no cualificado	Empleo	Fijo	Mujer	España	1	1	0	RÈgimen general	1096	Permanente	1096		1096	No manual no cualificado		UE-28	35-44
10043C0V0560100	2014	2014	20	Comun	Mentales	RÈgimen general	No manual no cualificado	Empleo	Fijo	Mujer	España	1	1	1	RÈgimen general	1096	Permanente	1096	20	1096	No manual no cualificado	\N	UE-28	25-34
10043C0VH350100						RÈgimen general	No manual no cualificado	Empleo	Temporal	Mujer	España	0	0	0	RÈgimen general	1095	Permanente	822		1095	No manual no cualificado		UE-28	25-34
10043D0EB360100						RÈgimen general	No manual no cualificado	Empleo	Fijo	Mujer	España	0	0	0	RÈgimen general	191	Permanente	191		274	No manual no cualificado		UE-28	25-34
10043E0VH300100						RÈgimen general	No manual cualificado	Empleo	Fijo	Mujer	España	0	0	0	RÈgimen general	1096	Permanente	1096		1096	No manual cualificado		UE-28	45-54
10043E0VH990100						RÈgimen general	No manual no cualificado	Empleo	Fijo	Mujer	España	0	0	0	RÈgimen general	1096	Permanente	1096		1096	No manual no cualificado		UE-28	35-44
10043F0QF340100	2012	2012	1	Comun	Otros sÌntomas	RÈgimen general	No manual no cualificado	Empleo	Temporal	Mujer	España	2	2	2	RÈgimen general	1087	Temporal	1087	3	1087	No manual no cualificado	R00.0	UE-28	25-34
10043F0QF340100	2014	2014	2	Comun	Respiratorias	RÈgimen general	No manual no cualificado	Empleo	Temporal	Mujer	España	2	2	2	RÈgimen general	1087	Temporal	1087	3	1087	No manual no cualificado	\N	UE-28	25-34
10043F0VH330100						RÈgimen general	No manual cualificado	Empleo	Fijo	Mujer	España	0	0	0	RÈgimen general	974	Permanente	974		974	No manual cualificado		UE-28	35-44
10043G0EB370100						RÈgimen general	No manual no cualificado	Empleo	Fijo	Mujer	España	0	0	0	RÈgimen general	517	Temporal	808		808	No manual cualificado		UE-28
10043G0QF300100	2012	2012	18	Comun	MusculoesquelÈticas	RÈgimen general	No manual no cualificado	Empleo	Fijo	Mujer	España	9	9	9	RÈgimen general	1096	Permanente	1096	253	1096	No manual no cualificado	728	UE-28	45-54
10043G0QF300100	2012	2012	10	Comun	Respiratorias	RÈgimen general	No manual no cualificado	Empleo	Fijo	Mujer	España	9	9	9	RÈgimen general	1096	Permanente	1096	253	1096	No manual no cualificado	465.8	UE-28	45-54
10043G0QF300100	2012	2012	23	Comun	MusculoesquelÈticas	RÈgimen general	No manual no cualificado	Empleo	Fijo	Mujer	España	9	9	9	RÈgimen general	1096	Permanente	1096	253	1096	No manual no cualificado	723.1	UE-28	45-54
10043G0QF300100	2012	2012	6	Comun	MusculoesquelÈticas	RÈgimen general	No manual no cualificado	Empleo	Fijo	Mujer	España	9	9	9	RÈgimen general	1096	Permanente	1096	253	1096	No manual no cualificado	723.1	UE-28	45-54
10043G0QF300100	2013	2013	5	Comun	MusculoesquelÈticas	RÈgimen general	No manual no cualificado	Empleo	Fijo	Mujer	España	9	9	9	RÈgimen general	1096	Permanente	1096	253	1096	No manual no cualificado	723.1	UE-28	45-54
10043G0QF300100	2013	2013	6	Comun	MusculoesquelÈticas	RÈgimen general	No manual no cualificado	Empleo	Fijo	Mujer	España	9	9	9	RÈgimen general	1096	Permanente	1096	253	1096	No manual no cualificado	723.1	UE-28	45-54
10043G0QF300100	2013	2013	12	Comun	MusculoesquelÈticas	RÈgimen general	No manual no cualificado	Empleo	Fijo	Mujer	España	9	9	9	RÈgimen general	1096	Permanente	1096	253	1096	No manual no cualificado	723.1	UE-28	45-54
10043G0QF300100	2013	2013	54	Comun	Mentales	RÈgimen general	No manual no cualificado	Empleo	Fijo	Mujer	España	9	9	9	RÈgimen general	1096	Permanente	1096	253	1096	No manual no cualificado	300.0	UE-28	45-54
10043G0QF300100	2014	2014	119	Comun	MusculoesquelÈticas	RÈgimen general	No manual no cualificado	Empleo	Fijo	Mujer	España	9	9	9	RÈgimen general	1096	Permanente	1096	253	1096	No manual no cualificado	\N	UE-28	45-54
10043G0QF530100	2014	2014	35	Comun	Mentales	RÈgimen general	No manual no cualificado	Empleo	Temporal	Mujer	España	1	1	1	RÈgimen general	1096	Temporal	1096	35	1096	No manual no cualificado	\N	UE-28	35-44
10043G0QF990100						RÈgimen general	No manual cualificado	Empleo	Fijo	Mujer	España	0	0	0	RÈgimen general	1096	Permanente	1096		1096	No manual cualificado		UE-28	35-44
10043H0QF870100	2012	2012	46	Comun	Digestivas	RÈgimen general	Manual no cualificado	Empleo	Fijo	Mujer	España	1	1	1	RÈgimen general	120	Permanente	120	46	120	Manual no cualificado	K40.9	UE-28	45-54
10043H0V0840200						RÈgimen general	Manual no cualificado	Empleo	Fijo	Mujer	España	0	0	0	RÈgimen general	244	Permanente	244		244	Manual no cualificado		UE-28
10043J0EB950100						RÈgimen general	No manual cualificado	Empleo	Fijo	Mujer	España	0	0	0	RÈgimen general	1096	Permanente	1096		1096	No manual cualificado		UE-28
10043J0VH870100	2012	2012	23	Comun	Respiratorias	RÈgimen general	No manual no cualificado	Empleo	Fijo	Mujer	España	3	3	2	RÈgimen general	731	Permanente	731	90	731	No manual no cualificado	J44.9	UE-28	45-54
10043J0VH870100	2012			Comun	MusculoesquelÈticas	RÈgimen general	No manual no cualificado	Empleo	Fijo	Mujer	España	3	3	2	RÈgimen general	731	Permanente	731	90	731	No manual no cualificado		UE-28	45-54
10043J0VH870100	2013	2013	67	Comun	Mentales	RÈgimen general	No manual no cualificado	Empleo	Fijo	Mujer	España	3	3	2	RÈgimen general	731	Permanente	731	90	731	No manual no cualificado	F43.2	UE-28	45-54
10043K0EB290100	2013			Comun	MusculoesquelÈticas	RÈgimen general	Manual cualificado	Empleo	Fijo	Mujer	España	1	1	0	RÈgimen general	1096	Permanente	1096		1096	Manual cualificado		UE-28	45-54
10043K0QF450100	2013	2013	7	Comun	Respiratorias	RÈgimen general	Manual no cualificado	Empleo	Fijo	Mujer	España	2	2	2	RÈgimen general	342	Temporal	466	9	506	Manual cualificado	J11.1	UE-28	25-34
10043K0QF450100	2013	2013	2	Comun	Otros sÌntomas	RÈgimen general	Manual no cualificado	Empleo	Fijo	Mujer	España	2	2	2	RÈgimen general	342	Temporal	466	9	506	Manual cualificado	R42	UE-28	25-34
10043K0VH440100	2012	2012	28	Comun	MetabÛlicas	RÈgimen general	No manual no cualificado	Empleo	Fijo	Mujer	España	2	2	2	RÈgimen general	1096	Permanente	1096	31	1096	No manual no cualificado	E05.2	UE-28	35-44
10043K0VH440100	2012	2012	3	Comun	Respiratorias	RÈgimen general	No manual no cualificado	Empleo	Fijo	Mujer	España	2	2	2	RÈgimen general	1096	Permanente	1096	31	1096	No manual no cualificado	J11.1	UE-28	35-44
10043L0EB340100	2013	2013	2	Comun	Infecciosas	RÈgimen general	No manual no cualificado	Empleo	Temporal	Mujer	España	1	1	1	RÈgimen general	850	Temporal	850	2	850	No manual no cualificado	A08.4	UE-28	35-44
10043L0QF270100	2012	2012	1	Comun	MusculoesquelÈticas	RÈgimen general	No manual no cualificado	Empleo	Fijo	Mujer	España	5	5	5	RÈgimen general	1096	Permanente	1096	226	1096	No manual no cualificado	M54.5	UE-28
10043L0QF270100	2012	2012	1	Comun	MusculoesquelÈticas	RÈgimen general	No manual no cualificado	Empleo	Fijo	Mujer	España	5	5	5	RÈgimen general	1096	Permanente	1096	226	1096	No manual no cualificado	M54.5	UE-28
10043L0QF270100	2012	2012	40	Comun	MusculoesquelÈticas	RÈgimen general	No manual no cualificado	Empleo	Fijo	Mujer	España	5	5	5	RÈgimen general	1096	Permanente	1096	226	1096	No manual no cualificado	M65.3	UE-28
10043L0QF270100	2013	2013	127	Comun	Genito-urinarias	RÈgimen general	No manual no cualificado	Empleo	Fijo	Mujer	España	5	5	5	RÈgimen general	1096	Permanente	1096	226	1096	No manual no cualificado	618.5	UE-28
10043L0QF270100	2014	2014	57	Comun	Mentales	RÈgimen general	No manual no cualificado	Empleo	Fijo	Mujer	España	5	5	5	RÈgimen general	1096	Permanente	1096	226	1096	No manual no cualificado	\N	UE-28
10043L0QF960100						RÈgimen general	Manual cualificado	Empleo	Fijo	Mujer	España	0	0	0	RÈgimen general	1095	Permanente	1095		1095	Manual cualificado		UE-28
10043L0VH950100	2012	2012	19	Comun	MusculoesquelÈticas	RÈgimen general	No manual no cualificado	Empleo	Temporal	Mujer	España	1	1	1	RÈgimen general	1096	Temporal	1096	19	1096	No manual no cualificado	M54.5	UE-28
10043M0VH840100						RÈgimen general	Manual no cualificado	Empleo	Fijo	Mujer	España	0	0	0	RÈgimen general	242	Permanente	242		242	Manual no cualificado		UE-28
10043N0QF330100						RÈgimen general	No manual no cualificado	Empleo	Fijo	Mujer	España	0	0	0	RÈgimen general	1096	Permanente	1096		1096	No manual no cualificado		UE-28	35-44
10043N0QF560100	2012	2012	3	Comun	Respiratorias	RÈgimen general	No manual no cualificado	Empleo	Fijo	Mujer	España	7	7	7	RÈgimen general	1096	Permanente	1096	49	1096	No manual no cualificado	519.8	UE-28	35-44
10043N0QF560100	2012	2012	16	Comun	Missing	RÈgimen general	No manual no cualificado	Empleo	Fijo	Mujer	España	7	7	7	RÈgimen general	1096	Permanente	1096	49	1096	No manual no cualificado	52	UE-28	35-44
10043N0QF560100	2013	2013	1	Comun	Infecciosas	RÈgimen general	No manual no cualificado	Empleo	Fijo	Mujer	España	7	7	7	RÈgimen general	1096	Permanente	1096	49	1096	No manual no cualificado	009.1	UE-28	35-44
10043N0QF560100	2013	2013	4	Comun	Genito-urinarias	RÈgimen general	No manual no cualificado	Empleo	Fijo	Mujer	España	7	7	7	RÈgimen general	1096	Permanente	1096	49	1096	No manual no cualificado	626.6	UE-28	35-44
10043N0QF560100	2014	2014	1	Comun	Infecciosas	RÈgimen general	No manual no cualificado	Empleo	Fijo	Mujer	España	7	7	7	RÈgimen general	1096	Permanente	1096	49	1096	No manual no cualificado	\N	UE-28	35-44
10043N0QF560100	2014	2014	16	Comun	MusculoesquelÈticas	RÈgimen general	No manual no cualificado	Empleo	Fijo	Mujer	España	7	7	7	RÈgimen general	1096	Permanente	1096	49	1096	No manual no cualificado	\N	UE-28	35-44
10043N0QF560100	2014	2014	8	Comun	Lesiones y envenenamiento	RÈgimen general	No manual no cualificado	Empleo	Fijo	Mujer	España	7	7	7	RÈgimen general	1096	Permanente	1096	49	1096	No manual no cualificado	\N	UE-28	35-44
10043N0VH320100						RÈgimen general	No manual no cualificado	Empleo	Temporal	Mujer	España	0	0	0	RÈgimen general	214	Temporal	136		214	No manual no cualificado		UE-28	35-44
10043P0QF890100						RÈgimen general	No manual no cualificado	Empleo	Fijo	Mujer	España	0	0	0	RÈgimen general	1096	Permanente	1096		1096	No manual no cualificado		UE-28	45-54
10043P0V0860100						RÈgimen general	No manual no cualificado	Empleo	Fijo	Mujer	España	0	0	0	RÈgimen general	1098	Permanente	1098		1098	No manual no cualificado		UE-28	45-54
10043R0EB330100	2013	2013	1	Comun	Respiratorias	RÈgimen general	No manual cualificado	Empleo	Fijo	Mujer	España	1	1	1	RÈgimen general	1096	Permanente	1096	1	1096	No manual cualificado	J03.0	UE-28	35-44
10043R0EB560100	2012			Comun	Mentales	RÈgimen general	No manual no cualificado	Empleo	Fijo	Mujer	España	2	2	0	RÈgimen general	517	Permanente	517		517	No manual no cualificado		UE-28	35-44
10043R0EB560100	2013			Comun	MusculoesquelÈticas	RÈgimen general	No manual no cualificado	Empleo	Fijo	Mujer	España	2	2	0	RÈgimen general	517	Permanente	517		517	No manual no cualificado		UE-28	35-44
10043S0VH360100						RÈgimen general	No manual no cualificado	Empleo	Fijo	Mujer	España	0	0	0	RÈgimen general	772	Permanente	612		827	No manual no cualificado		UE-28	25-34
10043T0EB930100						RÈgimen general	Manual cualificado	Empleo	Temporal	Mujer	España	0	0	0	RÈgimen general	286	Temporal	295		295	Manual cualificado		UE-28	35-44
10043T0QF860100						RÈgimen general	No manual no cualificado	Empleo	Fijo	Mujer	España	0	0	0	RÈgimen general	32	Permanente	32		32	No manual no cualificado		UE-28	45-54
10043V0V0520100						RÈgimenes especiales		Empleo		Mujer	España	0	0	0	RÈgimen general	0	Permanente	975		975	No manual cualificado		UE-28	45-54
10043V0VH310100						RÈgimen general	No manual no cualificado	Empleo	Fijo	Mujer	España	0	0	0	RÈgimen general	1088	Permanente	874		1088	No manual no cualificado		UE-28	45-54
10043W0VH340100	2014	2014	2	Comun	Respiratorias	RÈgimen general	Manual no cualificado	Empleo	Fijo	Mujer	España	1	1	1	RÈgimen general	324	Temporal	270		355	Manual cualificado	\N	UE-28	25-34
10043X0VH600100						RÈgimen general	Manual no cualificado	Empleo	Fijo	Mujer	España	0	0	0	RÈgimen general	244	Permanente	244		244	Manual no cualificado		UE-28
10043X0VH830100	2012	2012	4	Comun	Respiratorias	RÈgimen general	No manual cualificado	Empleo	Fijo	Mujer	España	3	3	2	RÈgimen general	751	Permanente	751	32	751	No manual cualificado	J20	UE-28
10043X0VH830100	2012	2012	28	Comun	MusculoesquelÈticas	RÈgimen general	No manual cualificado	Empleo	Fijo	Mujer	España	3	3	2	RÈgimen general	751	Permanente	751	32	751	No manual cualificado	M54.4	UE-28
10043X0VH830100	2012			Comun	Otros sÌntomas	RÈgimen general	No manual cualificado	Empleo	Fijo	Mujer	España	3	3	2	RÈgimen general	751	Permanente	751	32	751	No manual cualificado		UE-28
10043Y0EB320100						RÈgimen general	No manual no cualificado	Empleo	Fijo	Mujer	España	0	0	0	RÈgimen general	120	Permanente	120		120	No manual no cualificado		UE-28	35-44
10043Y0V0450100	2012	2012	2	Comun	Mentales	RÈgimen general	No manual cualificado	Empleo	Fijo	Mujer	España	2	2	2	RÈgimen general	883	Permanente	696	3	883	No manual cualificado	F51.0	UE-28	25-34
10043Y0V0450100	2012	2012	1	Comun	Mentales	RÈgimen general	No manual cualificado	Empleo	Fijo	Mujer	España	2	2	2	RÈgimen general	883	Permanente	696	3	883	No manual cualificado	F51.0	UE-28	25-34
10044A0QF350100						RÈgimen general	Manual no cualificado	Empleo	Fijo	Mujer	España	0	0	0	RÈgimen general	370	Temporal	303		564	Manual no cualificado		UE-28	35-44
10044A0VH340100	2012	2012	2	Comun	Respiratorias	RÈgimen general	No manual no cualificado	Empleo	Fijo	Mujer	España	1	1	1	RÈgimen general	1025	Permanente	1025	2	1025	No manual no cualificado	J02.9	UE-28	35-44
10044B0EB450100	2012	2012	2	Comun	Genito-urinarias	RÈgimen general	No manual cualificado	Empleo	Fijo	Mujer	España	6	6	6	RÈgimen general	1096	Permanente	1096	97	1096	No manual cualificado	N97.9	UE-28	25-34
10044B0EB450100	2012	2012	87	Comun	Genito-urinarias	RÈgimen general	No manual cualificado	Empleo	Fijo	Mujer	España	6	6	6	RÈgimen general	1096	Permanente	1096	97	1096	No manual cualificado	N97.9	UE-28	25-34
10044B0EB450100	2012	2012	2	Comun	Embarazo	RÈgimen general	No manual cualificado	Empleo	Fijo	Mujer	España	6	6	6	RÈgimen general	1096	Permanente	1096	97	1096	No manual cualificado	O21.9	UE-28	25-34
10044B0EB450100	2014	2014	2	Comun	Infecciosas	RÈgimen general	No manual cualificado	Empleo	Fijo	Mujer	España	6	6	6	RÈgimen general	1096	Permanente	1096	97	1096	No manual cualificado	\N	UE-28	25-34
10044B0EB450100	2014	2014	1	Comun	Sistema Nervioso	RÈgimen general	No manual cualificado	Empleo	Fijo	Mujer	España	6	6	6	RÈgimen general	1096	Permanente	1096	97	1096	No manual cualificado	\N	UE-28	25-34
10044B0EB450100	2014	2014	3	Comun	Infecciosas	RÈgimen general	No manual cualificado	Empleo	Fijo	Mujer	España	6	6	6	RÈgimen general	1096	Permanente	1096	97	1096	No manual cualificado	\N	UE-28	25-34
10044B0V0350100						RÈgimen general	No manual no cualificado	Empleo	Fijo	Mujer	España	0	0	0	RÈgimen general	334	Permanente	334		334	No manual no cualificado		UE-28	25-34
10044E0QF450100						RÈgimen general	No manual no cualificado	Empleo	Fijo	Mujer	España	0	0	0	RÈgimen general	624	Permanente	624		624	No manual no cualificado		UE-28	25-34
10044E0VH900100						RÈgimen general	No manual no cualificado	Empleo	Fijo	Mujer	España	0	0	0	RÈgimen general	220	Permanente	220		220	No manual no cualificado		UE-28
10044F0EB320100						RÈgimen general	No manual cualificado	Empleo	Fijo	Mujer	España	0	0	0	RÈgimen general	457	Permanente	457		457	No manual cualificado		UE-28	35-44
10044F0V0450100	2013	2013	32	Comun	Embarazo	RÈgimen general	No manual cualificado	Empleo	Fijo	Mujer	España	1	1	1	RÈgimen general	1097	Permanente	1097	32	1097	No manual cualificado	O36.5	UE-28	25-34
10044G0EB280100						RÈgimen general		Empleo	Temporal	Mujer	España	0	0	0	RÈgimen general	15	Temporal	248		453	Manual no cualificado		UE-28
10044G0VH890100						RÈgimen general	No manual no cualificado	Empleo	Temporal	Mujer	España	0	0	0	RÈgimen general	736	Permanente	760		933	No manual no cualificado		UE-28	45-54
10044H0EB850200						RÈgimen general	No manual cualificado	Empleo	Temporal	Mujer	España	0	0	0	RÈgimen general	1003	Temporal	1003		1003	No manual cualificado		UE-28
10044L0EB940100						RÈgimen general	Manual no cualificado	Empleo	Fijo	Mujer	España	0	0	0	RÈgimen general	244	Permanente	244		244	Manual no cualificado		UE-28
10044L0VH860100						RÈgimen general	No manual no cualificado	Empleo	Fijo	Mujer	España	0	0	0	RÈgimen general	672	Permanente	845		845	Manual no cualificado		UE-28	45-54
10044M0EB370100	2013	2013	29	Comun	Otros sÌntomas	RÈgimen general	No manual no cualificado	Empleo	Fijo	Mujer	España	1	1	1	RÈgimen general	1096	Permanente	830	29	1096	No manual no cualificado	R42	UE-28
10044M0VH290100	2012	2012	2	Comun	Respiratorias	RÈgimen general	Manual no cualificado	Empleo	Fijo	Mujer	España	2	2	2	RÈgimen general	1097	Permanente	1097	16	1097	Manual no cualificado	J40	UE-28	45-54
10044M0VH290100	2013	2013	14	Comun	MusculoesquelÈticas	RÈgimen general	Manual no cualificado	Empleo	Fijo	Mujer	España	2	2	2	RÈgimen general	1097	Permanente	1097	16	1097	Manual no cualificado	M67.4	UE-28	45-54
10044M0VH980100	2012	2012	3	Comun	Respiratorias	RÈgimen general	No manual no cualificado	Empleo	Fijo	Mujer	España	5	5	5	RÈgimen general	769	Permanente	769	14	769	No manual no cualificado	J11	UE-28	35-44
10044M0VH980100	2012	2012	3	Comun	Infecciosas	RÈgimen general	No manual no cualificado	Empleo	Fijo	Mujer	España	5	5	5	RÈgimen general	769	Permanente	769	14	769	No manual no cualificado	A09	UE-28	35-44
10044M0VH980100	2013	2013	2	Comun	Respiratorias	RÈgimen general	No manual no cualificado	Empleo	Fijo	Mujer	España	5	5	5	RÈgimen general	769	Permanente	769	14	769	No manual no cualificado	J00	UE-28	35-44
10044M0VH980100	2013	2013	1	Comun	Infecciosas	RÈgimen general	No manual no cualificado	Empleo	Fijo	Mujer	España	5	5	5	RÈgimen general	769	Permanente	769	14	769	No manual no cualificado	A09	UE-28	35-44
10044M0VH980100	2013	2013	5	Comun	Respiratorias	RÈgimen general	No manual no cualificado	Empleo	Fijo	Mujer	España	5	5	5	RÈgimen general	769	Permanente	769	14	769	No manual no cualificado	J03.0	UE-28	35-44
10044N0V0440100	2013	2013	15	Comun	Digestivas	RÈgimen general	No manual no cualificado	Empleo	Temporal	Mujer	España	1	1	1	RÈgimen general	293	Temporal	293		293	No manual no cualificado	K80.2	UE-28	35-44
10044Q0EB900100						RÈgimenes especiales		Empleo		Mujer	España	0	0	0	RÈgimen general	0	Temporal	730		730	Manual no cualificado		UE-28
10044R0V0370200						RÈgimen general	No manual cualificado	Empleo	Temporal	Mujer	España	0	0	0	RÈgimen general	430	Temporal	430		430	No manual cualificado		UE-28
10044S0EB350100	2013	2013	12	Comun	Genito-urinarias	RÈgimen general	No manual cualificado	Empleo	Fijo	Mujer	España	1	1	1	RÈgimen general	1096	Permanente	1096	12	1096	No manual cualificado	N23	UE-28	25-34
10044S0QF280100						RÈgimen general	Manual no cualificado	Empleo	Fijo	Mujer	España	0	0	0	RÈgimen general	92	Permanente	671		763	Manual no cualificado		UE-28
10044S0QF510100						RÈgimen general	No manual no cualificado	Empleo	Fijo	Mujer	España	0	0	0	RÈgimen general	1096	Permanente	1096		1096	No manual no cualificado		UE-28
10044S0VH270100	2012	2012	3	Comun	MusculoesquelÈticas	RÈgimen general	No manual cualificado	Empleo	Fijo	Mujer	España	1	1	1	RÈgimen general	364	Permanente	364	3	364	No manual cualificado	M79.6	UE-28
10044T0EB840100						RÈgimen general	Manual no cualificado	Empleo	Temporal	Mujer	España	0	0	0	RÈgimen general	91	Temporal	91		91	Manual no cualificado		UE-28
10044T0V0510100	2013	2013	32	Comun	Sistema Nervioso	RÈgimen general	No manual no cualificado	Empleo	Fijo	Mujer	España	2	2	2	RÈgimen general	1096	Permanente	1096	39	1096	No manual no cualificado	354.0	UE-28
10044T0V0510100	2014	2014	7	Comun	Respiratorias	RÈgimen general	No manual no cualificado	Empleo	Fijo	Mujer	España	2	2	2	RÈgimen general	1096	Permanente	1096	39	1096	No manual no cualificado	\N	UE-28
10044T0VH300100	2014	2014	7	Comun	Otros sÌntomas	RÈgimen general	Manual cualificado	Empleo	Fijo	Mujer	España	1	1	1	RÈgimen general	1096	Permanente	1096	7	1096	Manual cualificado	\N	UE-28	45-54
10044V0EB530100						RÈgimen general	Manual cualificado	Empleo	Fijo	Mujer	España	0	0	0	RÈgimen general	1096	Permanente	1096		1096	Manual cualificado		UE-28	35-44
10044V0QF920100						RÈgimen general	No manual cualificado	Empleo	Fijo	Mujer	España	0	0	0	RÈgimen general	1096	Permanente	1096		1096	No manual cualificado		UE-28	45-54
10044W0EB330100						RÈgimen general	No manual cualificado	Empleo	Fijo	Mujer	España	0	0	0	RÈgimen general	1096	Permanente	1096		1096	No manual cualificado		UE-28	35-44
10044W0V0920100	2012	2012	1	Comun	Infecciosas	RÈgimen general	No manual no cualificado	Empleo	Fijo	Mujer	España	1	1	1	RÈgimen general	845	Permanente	845	1	845	No manual no cualificado	A09	UE-28	45-54
10044X0QF290100	2013	2013	227	Comun	Mentales	RÈgimen general	Manual no cualificado	Empleo	Fijo	Mujer	España	3	3	2	RÈgimen general	705	Permanente	705	242	705	Manual no cualificado	F41.9	UE-28	45-54
10044X0QF290100	2013	2013	15	Comun	Respiratorias	RÈgimen general	Manual no cualificado	Empleo	Fijo	Mujer	España	3	3	2	RÈgimen general	705	Permanente	705	242	705	Manual no cualificado	J20	UE-28	45-54
10044X0QF290100	2014			Comun	MusculoesquelÈticas	RÈgimen general	Manual no cualificado	Empleo	Fijo	Mujer	España	3	3	2	RÈgimen general	705	Permanente	705	242	705	Manual no cualificado		UE-28	45-54
10044X0V0950100						RÈgimen general	Manual cualificado	Empleo	Fijo	Mujer	España	0	0	0	RÈgimen general	1096	Permanente	1096		1096	Manual no cualificado		UE-28
10044X0VH280100	2012	2012	1	Comun	Infecciosas	RÈgimen general	No manual cualificado	Empleo	Fijo	Mujer	España	4	4	4	RÈgimen general	1096	Permanente	1096	38	1096	No manual cualificado	A09	UE-28
10044X0VH280100	2012	2012	4	Comun	Respiratorias	RÈgimen general	No manual cualificado	Empleo	Fijo	Mujer	España	4	4	4	RÈgimen general	1096	Permanente	1096	38	1096	No manual cualificado	J00	UE-28
10044X0VH280100	2013	2013	24	Comun	Genito-urinarias	RÈgimen general	No manual cualificado	Empleo	Fijo	Mujer	España	4	4	4	RÈgimen general	1096	Permanente	1096	38	1096	No manual cualificado	N64.3	UE-28
10044X0VH280100	2014	2014	9	Comun	Mentales	RÈgimen general	No manual cualificado	Empleo	Fijo	Mujer	España	4	4	4	RÈgimen general	1096	Permanente	1096	38	1096	No manual cualificado	\N	UE-28
10044X0VH970100	2013	2013	10	Comun	Mentales	RÈgimen general	Manual cualificado	Empleo	Fijo	Mujer	España	1	1	1	RÈgimen general	1096	Permanente	1096	10	1096	Manual cualificado	F40.9	UE-28	45-54
10044Y0V0360100	2013			Comun	MusculoesquelÈticas	RÈgimen general	No manual no cualificado	Empleo	Temporal	Mujer	España	1	1	0	RÈgimen general	1091	Temporal	1091		1091	No manual no cualificado		UE-28	25-34
10044Z0VH870100	2013	2013	9	Comun	MusculoesquelÈticas	RÈgimen general	Manual no cualificado	Empleo	Fijo	Mujer	España	1	1	1	RÈgimen general	1096	Permanente	1096	9	1096	Manual no cualificado	M54.5	UE-28	45-54
10045E0QF820100						RÈgimen general	No manual cualificado	Empleo	Fijo	Mujer	España	0	0	0	RÈgimen general	100	Permanente	100		100	No manual cualificado		UE-28
10045E0V0330100						RÈgimen general	No manual no cualificado	Empleo	Fijo	Mujer	España	0	0	0	RÈgimen general	1096	Permanente	1096		1096	No manual no cualificado		UE-28	35-44
10045E0V0560100						RÈgimen general	No manual no cualificado	Empleo	Temporal	Mujer	España	0	0	0	RÈgimen general	684	Temporal	715		715	No manual no cualificado		UE-28	35-44
10045E0VH350100						RÈgimen general	Manual cualificado	Empleo	Fijo	Mujer	España	0	0	0	RÈgimen general	1096	Permanente	1096		1096	Manual cualificado		UE-28	25-34
10045F0EB920100						RÈgimen general	No manual cualificado	Empleo	Temporal	Mujer	España	0	0	0	RÈgimen general	1094	Temporal	1094		1094	No manual cualificado		UE-28	45-54
10045F0V0360100	2013	2013	4	Comun	Genito-urinarias	RÈgimen general	Manual cualificado	Empleo	Temporal	Mujer	España	2	2	2	RÈgimen general	348	Temporal	576	11	576	Manual no cualificado	N23	UE-28
10045F0V0360100	2013	2013	7	Comun	MusculoesquelÈticas	RÈgimen general	Manual cualificado	Empleo	Temporal	Mujer	España	2	2	2	RÈgimen general	348	Temporal	576	11	576	Manual no cualificado	M54.5	UE-28
10045H0EB300100						RÈgimen general	No manual no cualificado	Empleo	Fijo	Mujer	España	0	0	0	RÈgimen general	1096	Permanente	1096		1096	No manual no cualificado		UE-28	45-54
10045H0EB530100	2012	2012	3	Comun	Embarazo	RÈgimen general	Manual cualificado	Empleo	Temporal	Mujer	España	1	1	1	RÈgimen general	208	Temporal	208		208	Manual cualificado	641.8	UE-28	35-44
10045H0QF920100						RÈgimen general	Manual no cualificado	Empleo	Temporal	Mujer	Francia	0	0	0	RÈgimen general	380	Temporal	387		387	Manual no cualificado		UE-28	45-54
10045J0EB310100						RÈgimen general	No manual no cualificado	Empleo	Temporal	Mujer	España	0	0	0	RÈgimen general	1003	Permanente	850		1003	No manual no cualificado		UE-28	45-54
10045K0EB340100						RÈgimen general	No manual cualificado	Empleo	Fijo	Mujer	España	0	0	0	RÈgimen general	1096	Permanente	1096		1096	No manual cualificado		UE-28	35-44
10045K0QF270100						RÈgimen general	Manual cualificado	Empleo	Fijo	Mujer	España	0	0	0	RÈgimen general	139	Permanente	139		139	Manual cualificado		UE-28
10045L0EB850100						RÈgimen general	No manual no cualificado	Empleo	Fijo	Mujer	España	0	0	0	RÈgimen general	210	Permanente	210		210	No manual no cualificado		UE-28	45-54
10045L0V0980100	2014	2014	3	Comun	MusculoesquelÈticas	RÈgimen general	No manual no cualificado	Empleo	Fijo	Mujer	España	3	3	3	RÈgimen general	1096	Permanente	1096	6	1096	No manual no cualificado	\N	UE-28	35-44
10045L0V0980100	2014	2014	1	Comun	Respiratorias	RÈgimen general	No manual no cualificado	Empleo	Fijo	Mujer	España	3	3	3	RÈgimen general	1096	Permanente	1096	6	1096	No manual no cualificado	\N	UE-28	35-44
10045L0V0980100	2014	2014	2	Comun	MusculoesquelÈticas	RÈgimen general	No manual no cualificado	Empleo	Fijo	Mujer	España	3	3	3	RÈgimen general	1096	Permanente	1096	6	1096	No manual no cualificado	\N	UE-28	35-44
10045N0V0350100						RÈgimen general	Manual cualificado	Empleo	Fijo	Mujer	España	0	0	0	RÈgimen general	1096	Permanente	1096		1096	Manual cualificado		UE-28	25-34
10045P0EB320100						RÈgimen general	No manual cualificado	Empleo	Fijo	Mujer	España	0	0	0	RÈgimen general	1096	Permanente	1096		1096	No manual cualificado		UE-28	35-44
10045Q0EB350100	2013	2013	2	Comun	Respiratorias	RÈgimen general	No manual cualificado	Empleo	Fijo	Mujer	España	2	2	2	RÈgimen general	850	Permanente	1006	7	1084	No manual cualificado	J00	UE-28	25-34
10045Q0EB350100	2014	2014	5	Comun	Otros sÌntomas	RÈgimen general	No manual cualificado	Empleo	Fijo	Mujer	España	2	2	2	RÈgimen general	850	Permanente	1006	7	1084	No manual cualificado	\N	UE-28	25-34
10045Q0QF970100						RÈgimen general	No manual no cualificado	Empleo	Fijo	Mujer	España	0	0	0	RÈgimen general	320	Permanente	320		320	No manual no cualificado		UE-28	45-54
10045R0QF310100						RÈgimen general	No manual no cualificado	Empleo	Fijo	Mujer	España	0	0	0	RÈgimen general	1096	Permanente	1096		1096	No manual no cualificado		UE-28	35-44
10045R0V0280100						RÈgimen general	No manual no cualificado	Empleo	Temporal	Mujer	España	0	0	0	RÈgimen general	437	Temporal	557		557	Manual no cualificado		UE-28	45-54
10045T0QF450100						RÈgimen general	No manual no cualificado	Empleo	Fijo	Mujer	España	0	0	0	RÈgimen general	1096	Permanente	1096		1096	No manual no cualificado		UE-28	25-34
10045T0QF910100						RÈgimen general	No manual no cualificado	Empleo	Fijo	Mujer	España	0	0	0	RÈgimen general	1085	Permanente	1085		1085	No manual no cualificado		UE-28
10045W0EB010100						RÈgimen general	Manual no cualificado	Empleo	Fijo	Mujer	España	0	0	0	RÈgimen general	244	Permanente	244		244	Manual no cualificado		UE-28
10045W0EB930100						RÈgimen general	Manual cualificado	Empleo	Temporal	Mujer	España	0	0	0	RÈgimen general	14	Temporal	14		14	Manual cualificado		UE-28	35-44
10045Y0EB370100						RÈgimen general	No manual no cualificado	Empleo	Fijo	Mujer	España	0	0	0	RÈgimen general	996	Permanente	996		996	No manual no cualificado		UE-28	25-34
10045Y0EB600100						RÈgimenes especiales		Empleo		Mujer	España	0	0	0	RÈgimen general	0	Permanente	913		913	Manual no cualificado		UE-28
10045Y0QF530100	2013	2013	4	Comun	Respiratorias	RÈgimen general	No manual no cualificado	Empleo	Fijo	Mujer	España	3	3	3	RÈgimen general	1094	Permanente	1094	50	1094	No manual no cualificado	462	UE-28	35-44
10045Y0QF530100	2013	2013	45	Comun	MusculoesquelÈticas	RÈgimen general	No manual no cualificado	Empleo	Fijo	Mujer	España	3	3	3	RÈgimen general	1094	Permanente	1094	50	1094	No manual no cualificado	M54.5	UE-28	35-44
10045Y0QF530100	2014	2014	1	Comun	Respiratorias	RÈgimen general	No manual no cualificado	Empleo	Fijo	Mujer	España	3	3	3	RÈgimen general	1094	Permanente	1094	50	1094	No manual no cualificado	\N	UE-28	35-44
10045Y0QF990100						RÈgimen general	No manual no cualificado	Empleo	Fijo	Mujer	España	0	0	0	RÈgimen general	763	Permanente	763		763	No manual no cualificado		UE-28	25-34
10045Y0V0270100	2012	2012	7	Comun	MusculoesquelÈticas	RÈgimen general	Manual no cualificado	Empleo	Fijo	Mujer	España	2	2	2	RÈgimen general	96	Permanente	96	7	96	Manual no cualificado	M79.6	UE-28
10045Y0V0270100	2012	2012	17	Comun	Respiratorias	RÈgimen general	Manual no cualificado	Empleo	Fijo	Mujer	España	2	2	2	RÈgimen general	96	Permanente	96	7	96	Manual no cualificado	J45.9	UE-28
10045Y0VH980100	2014	2014	39	Comun	Sistema Nervioso	RÈgimen general	No manual no cualificado	Empleo	Fijo	Mujer	España	1	1	1	RÈgimen general	1096	Permanente	1096	39	1096	No manual no cualificado	\N	UE-28	35-44
10046B0QF430100						RÈgimen general	No manual no cualificado	Empleo	Fijo	Mujer	España	0	0	0	RÈgimen general	1096	Permanente	1096		1096	No manual no cualificado		UE-28	45-54
10046B0V0860100						RÈgimen general	Manual cualificado	Empleo	Fijo	Mujer	España	0	0	0	RÈgimen general	953	Permanente	953		953	Manual cualificado		UE-28	45-54
10046C0EB850100						RÈgimen general	No manual no cualificado	Empleo	Fijo	Mujer	España	0	0	0	RÈgimen general	1096	Permanente	1096		1096	No manual no cualificado		UE-28
10046C0QF320100						RÈgimen general	No manual no cualificado	Empleo	Temporal	Mujer	España	0	0	0	RÈgimen general	947	Permanente	476		947	No manual no cualificado		UE-28	35-44
10046C0VH310100						RÈgimen general	No manual cualificado	Empleo	Temporal	Mujer	España	0	0	0	RÈgimen general	701	Temporal	701		701	No manual cualificado		UE-28	45-54
10046D0V0450100						RÈgimen general	No manual cualificado	Empleo	Fijo	Mujer	España	0	0	0	RÈgimen general	1032	Permanente	1032		1032	No manual cualificado		UE-28	25-34
10046D0V0910100						RÈgimen general	No manual no cualificado	Empleo	Fijo	Mujer	España	0	0	0	RÈgimen general	1096	Permanente	1096		1096	No manual no cualificado		UE-28
10046E0EB800100						RÈgimen general	Manual cualificado	Empleo	Fijo	Mujer	España	0	0	0	RÈgimen general	131	Permanente	131		131	Manual cualificado		UE-28
10046F0EB370100						RÈgimen general	No manual no cualificado	Empleo	Fijo	Mujer	España	0	0	0	RÈgimen general	618	Permanente	618		618	No manual no cualificado		UE-28	25-34
10046F0QF990100	2012	2012	6	Comun	MusculoesquelÈticas	RÈgimen general	No manual cualificado	Empleo	Fijo	Mujer	España	4	4	4	RÈgimen general	1096	Permanente	1096	12	1096	No manual cualificado	M54.5	UE-28	35-44
10046F0QF990100	2013	2013	3	Comun	Respiratorias	RÈgimen general	No manual cualificado	Empleo	Fijo	Mujer	España	4	4	4	RÈgimen general	1096	Permanente	1096	12	1096	No manual cualificado	J00	UE-28	35-44
10046F0QF990100	2013	2013	2	Comun	Respiratorias	RÈgimen general	No manual cualificado	Empleo	Fijo	Mujer	España	4	4	4	RÈgimen general	1096	Permanente	1096	12	1096	No manual cualificado	J02.9	UE-28	35-44
10046F0QF990100	2014	2014	1	Comun	Respiratorias	RÈgimen general	No manual cualificado	Empleo	Fijo	Mujer	España	4	4	4	RÈgimen general	1096	Permanente	1096	12	1096	No manual cualificado	\N	UE-28	35-44
10046F0V0960100	2014	2014	85	Comun	Mentales	RÈgimen general	No manual no cualificado	Empleo	Fijo	Mujer	España	1	1	1	RÈgimen general	1096	Permanente	1096	85	1096	No manual no cualificado	\N	UE-28	45-54
10046G0QF950100	2013	2013	110	Comun	Lesiones y envenenamiento	RÈgimen general	No manual no cualificado	Empleo	Fijo	Mujer	España	1	1	1	RÈgimen general	1096	Permanente	1096	110	1096	No manual no cualificado	S52.4	UE-28
10046H0EB440100						RÈgimen general	No manual cualificado	Empleo	Fijo	Mujer	España	0	0	0	RÈgimen general	1095	Permanente	1095		1095	No manual cualificado		UE-28	25-34
10046H0QF600100						RÈgimen general	Manual no cualificado	Empleo	Fijo	Mujer	España	0	0	0	RÈgimen general	1096	Permanente	1096		1096	Manual no cualificado		UE-28
10046J0EB450100						RÈgimen general	Manual cualificado	Empleo	Temporal	Mujer	España	0	0	0	RÈgimen general	456	Temporal	456		456	Manual cualificado		UE-28	35-44
10046J0EB910100						RÈgimen general	No manual cualificado	Empleo	Fijo	Mujer	España	0	0	0	RÈgimen general	1096	Permanente	1096		1096	No manual cualificado		UE-28
10046J0QF840300						RÈgimen general	Manual no cualificado	Empleo	Fijo	Mujer	España	0	0	0	RÈgimen general	244	Permanente	244		244	Manual no cualificado		UE-28
10046J0VH370100	2013	2013	5	Comun	Infecciosas	RÈgimen general	No manual no cualificado	Empleo	Fijo	Mujer	España	2	2	2	RÈgimen general	1098	Permanente	1098	7	1098	No manual no cualificado	073	UE-28	25-34
10046J0VH370100	2014	2014	2	Comun	Infecciosas	RÈgimen general	No manual no cualificado	Empleo	Fijo	Mujer	España	2	2	2	RÈgimen general	1098	Permanente	1098	7	1098	No manual no cualificado	\N	UE-28	25-34
10046K0QF870100	2012	2013	53	Comun	Cauas externas	RÈgimen general	No manual no cualificado	Empleo	Fijo	Mujer	España	3	3	0	RÈgimen general	306	Permanente	306	6	306	No manual no cualificado	Y83	UE-28	45-54
10046K0QF870100	2014	2014	6	Comun	Respiratorias	RÈgimen general	No manual no cualificado	Empleo	Fijo	Mujer	España	3	3	0	RÈgimen general	306	Permanente	306	6	306	No manual no cualificado	\N	UE-28	45-54
10046K0QF870100	2014			Comun	Digestivas	RÈgimen general	No manual no cualificado	Empleo	Fijo	Mujer	España	3	3	0	RÈgimen general	306	Permanente	306	6	306	No manual no cualificado		UE-28	45-54
10046K0VH860100	2014			Comun	MetabÛlicas	RÈgimen general	Manual no cualificado	Empleo	Fijo	Mujer	España	1	1	0	RÈgimen general	1096	Permanente	1096		1096	Manual no cualificado		UE-28	45-54
10046L0EB990100						RÈgimen general	No manual no cualificado	Empleo	Fijo	Mujer	España	0	0	0	RÈgimen general	1096	Permanente	1096		1096	No manual no cualificado		UE-28	35-44
10046L0V0430100						RÈgimen general	No manual no cualificado	Empleo	Fijo	Mujer	España	0	0	0	RÈgimen general	366	Permanente	366		411	No manual no cualificado		UE-28	45-54
10046L0V0890100						RÈgimen general	Manual cualificado	Empleo	Fijo	Mujer	España	0	0	0	RÈgimen general	579	Permanente	579		579	Manual cualificado		UE-28	45-54
10046L0VH450100	2012	2012	6	Comun	MusculoesquelÈticas	RÈgimen general	Manual cualificado	Empleo	Fijo	Mujer	España	7	7	7	RÈgimen general	1096	Permanente	1096	135	1096	Manual cualificado	M54.5	UE-28	25-34
10046L0VH450100	2012	2012	1	Comun	Sistema Nervioso	RÈgimen general	Manual cualificado	Empleo	Fijo	Mujer	España	7	7	7	RÈgimen general	1096	Permanente	1096	135	1096	Manual cualificado	G43	UE-28	25-34
10046L0VH450100	2012	2012	1	Comun	Otros sÌntomas	RÈgimen general	Manual cualificado	Empleo	Fijo	Mujer	España	7	7	7	RÈgimen general	1096	Permanente	1096	135	1096	Manual cualificado	R10.4	UE-28	25-34
10046L0VH450100	2012	2012	1	Comun	Otros sÌntomas	RÈgimen general	Manual cualificado	Empleo	Fijo	Mujer	España	7	7	7	RÈgimen general	1096	Permanente	1096	135	1096	Manual cualificado	R10.4	UE-28	25-34
10046L0VH450100	2013	2013	116	Comun	MusculoesquelÈticas	RÈgimen general	Manual cualificado	Empleo	Fijo	Mujer	España	7	7	7	RÈgimen general	1096	Permanente	1096	135	1096	Manual cualificado	M54.5	UE-28	25-34
10046L0VH450100	2014	2014	8	Comun	Digestivas	RÈgimen general	Manual cualificado	Empleo	Fijo	Mujer	España	7	7	7	RÈgimen general	1096	Permanente	1096	135	1096	Manual cualificado	\N	UE-28	25-34
10046L0VH450100	2014	2014	2	Comun	Otros sÌntomas	RÈgimen general	Manual cualificado	Empleo	Fijo	Mujer	España	7	7	7	RÈgimen general	1096	Permanente	1096	135	1096	Manual cualificado	\N	UE-28	25-34
10046M0VH340100						RÈgimen general	Manual cualificado	Empleo	Fijo	Mujer	España	0	0	0	RÈgimen general	719	Permanente	778		778	Manual cualificado		UE-28	35-44
10046N0EB360100						RÈgimen general	No manual no cualificado	Empleo	Temporal	Mujer	España	0	0	0	RÈgimen general	103	Temporal	204		204	Manual no cualificado		UE-28	25-34
10046N0VH280100						RÈgimen general	No manual cualificado	Empleo	Fijo	Mujer	España	0	0	0	RÈgimen general	1096	Permanente	1096		1096	No manual cualificado		UE-28
10046N0VH510100	2013			Comun	MusculoesquelÈticas	RÈgimen general	Manual cualificado	Empleo	Fijo	Mujer	España	2	2	0	RÈgimen general	1096	Permanente	1096		1096	Manual cualificado		UE-28	45-54
10046N0VH510100	2014			Comun	MusculoesquelÈticas	RÈgimen general	Manual cualificado	Empleo	Fijo	Mujer	España	2	2	0	RÈgimen general	1096	Permanente	1096		1096	Manual cualificado		UE-28	45-54
10046P0QF850100	2014	2014	8	Comun	MusculoesquelÈticas	RÈgimen general	Manual no cualificado	Empleo	Fijo	Mujer	España	1	1	1	RÈgimen general	731	Permanente	1096	8	1096	Manual no cualificado	\N	UE-28
10046R0QF450100						RÈgimen general	No manual no cualificado	Empleo	Fijo	Mujer	España	0	0	0	RÈgimen general	1096	Permanente	1096		1096	No manual no cualificado		UE-28	25-34
10046R0V0880100	2014			Comun	Lesiones y envenenamiento	RÈgimen general	Manual no cualificado	Empleo	Fijo	Mujer	España	1	1	0	RÈgimen general	1096	Permanente	1096		1096	Manual no cualificado		UE-28	45-54
10046R0VH440100						RÈgimen general	Manual no cualificado	Empleo	Temporal	Mujer	España	0	0	0	RÈgimen general	175	Temporal	175		175	Manual no cualificado		UE-28	45-54
10046S0QF330100	2013	2013	1	Comun	Digestivas	RÈgimen general	Manual no cualificado	Empleo	Fijo	Mujer	España	2	2	1	RÈgimen general	721	Temporal	721	1	721	Manual no cualificado	K04.7	UE-28	35-44
10046S0QF330100	2014			Comun	Mentales	RÈgimen general	Manual no cualificado	Empleo	Fijo	Mujer	España	2	2	1	RÈgimen general	721	Temporal	721	1	721	Manual no cualificado		UE-28	35-44
10046S0QF560100						RÈgimen general	No manual no cualificado	Empleo	Fijo	Mujer	España	0	0	0	RÈgimen general	1096	Permanente	1096		1096	No manual no cualificado		UE-28	35-44
10046T0EB890100						RÈgimen general	Manual cualificado	Empleo	Fijo	Mujer	España	0	0	0	RÈgimen general	1096	Permanente	1096		1096	Manual cualificado		UE-28	45-54
10046V0QF970100	2012	2012	16	Comun	MusculoesquelÈticas	RÈgimen general	No manual no cualificado	Empleo	Fijo	Mujer	España	2	2	2	RÈgimen general	1096	Permanente	1096	17	1096	No manual no cualificado	M76.6	UE-28	45-54
10046V0QF970100	2013	2013	1	Comun	MusculoesquelÈticas	RÈgimen general	No manual no cualificado	Empleo	Fijo	Mujer	España	2	2	2	RÈgimen general	1096	Permanente	1096	17	1096	No manual no cualificado	M70.6	UE-28	45-54
10046W0EB840100						RÈgimenes especiales		Empleo		Mujer	España	0	0	0	RÈgimen general	0	Temporal	1036		1036	No manual cualificado		UE-28
10046W0QF310100						RÈgimen general	No manual no cualificado	Empleo	Fijo	Mujer	España	0	0	0	RÈgimen general	32	Permanente	32		32	No manual no cualificado		UE-28	35-44
10046W0VH300100						RÈgimen general	No manual cualificado	Empleo	Fijo	Mujer	Alemania	0	0	0	RÈgimen general	1096	Permanente	1096		1096	No manual cualificado		UE-28	45-54
10046X0QF340100						RÈgimen general	No manual no cualificado	Empleo	Fijo	Mujer	España	0	0	0	RÈgimen general	1096	Permanente	1096		1096	No manual no cualificado		UE-28	35-44
10046Y0V0870100						RÈgimen general	No manual no cualificado	Empleo	Fijo	Mujer	España	0	0	0	RÈgimen general	1096	Permanente	1096		1096	No manual no cualificado		UE-28	45-54
10046Z0VH920100						RÈgimen general	Manual no cualificado	Empleo	Fijo	Mujer	España	0	0	0	RÈgimen general	244	Permanente	244		244	Manual no cualificado		UE-28	45-54
10047B0QF340100						RÈgimen general	No manual cualificado	Empleo	Temporal	Mujer	España	0	0	0	RÈgimen general	1096	Temporal	1096		1096	No manual cualificado		UE-28	35-44
10047B0VH330100						RÈgimen general	Manual no cualificado	Empleo	Fijo	Mujer	España	0	0	0	RÈgimen general	924	Permanente	924		924	Manual no cualificado		UE-28	35-44
10047C0EB530100						RÈgimen general	No manual no cualificado	Empleo	Temporal	Mujer	España	0	0	0	RÈgimen general	623	Temporal	623		623	No manual no cualificado		UE-28	35-44
10047C0V0890100	2014	2014	3	Comun	Infecciosas	RÈgimen general	Manual cualificado	Empleo	Temporal	Mujer	España	2	2	2	RÈgimen general	481	Temporal	416	14	773	No manual no cualificado	\N	UE-28	45-54
10047C0V0890100	2014	2014	11	Comun	MusculoesquelÈticas	RÈgimen general	Manual cualificado	Empleo	Temporal	Mujer	España	2	2	2	RÈgimen general	481	Temporal	416	14	773	No manual no cualificado	\N	UE-28	45-54
10047C0VH450100						RÈgimen general	No manual no cualificado	Empleo	Temporal	Mujer	España	0	0	0	RÈgimen general	270	Temporal	321		530	Manual cualificado		UE-28	25-34
10047F0EB280100	2012	2012	9	Comun	Genito-urinarias	RÈgimen general	Manual cualificado	Empleo	Fijo	Mujer	España	2	2	2	RÈgimen general	651	Permanente	651	55	651	Manual cualificado	N23	UE-28
10047F0EB280100	2012	2012	46	Comun	MusculoesquelÈticas	RÈgimen general	Manual cualificado	Empleo	Fijo	Mujer	España	2	2	2	RÈgimen general	651	Permanente	651	55	651	Manual cualificado	M65.3	UE-28
10047F0QF900100						RÈgimen general	Manual no cualificado	Empleo	Fijo	Mujer	España	0	0	0	RÈgimen general	1096	Permanente	1096		1096	Manual no cualificado		UE-28
10047H0EB350100	2012	2012	5	Comun	Piel	RÈgimen general	No manual no cualificado	Empleo	Temporal	Mujer	España	3	3	3	RÈgimen general	365	Temporal	402	19	758	No manual no cualificado	L03.9	UE-28
10047H0EB350100	2013	2013	11	Comun	MusculoesquelÈticas	RÈgimen general	No manual no cualificado	Empleo	Temporal	Mujer	España	3	3	3	RÈgimen general	365	Temporal	402	19	758	No manual no cualificado	M54.8	UE-28
10047H0EB350100	2014	2014	3	Comun	MusculoesquelÈticas	RÈgimen general	No manual no cualificado	Empleo	Temporal	Mujer	España	3	3	3	RÈgimen general	365	Temporal	402	19	758	No manual no cualificado	\N	UE-28
10047H0VH270100						RÈgimen general	No manual no cualificado	Empleo	Temporal	Mujer	España	0	0	0	RÈgimen general	172	Temporal	172		172	No manual no cualificado		UE-28
10047J0V0720100						RÈgimen general	Manual no cualificado	Empleo	Fijo	Mujer		0	0	0	RÈgimen general	244	Permanente	244		244	Manual no cualificado
10047J0V0950100						RÈgimen general	No manual no cualificado	Empleo	Fijo	Mujer	España	0	0	0	RÈgimen general	305	Permanente	305		305	No manual no cualificado		UE-28
10047K0QF320100						RÈgimen general	Manual no cualificado	Empleo	Temporal	Mujer	España	0	0	0	RÈgimen general	93	Temporal	95		95	Manual no cualificado		UE-28	35-44
10047L0V0340100						RÈgimen general	No manual cualificado	Empleo	Fijo	Mujer	España	0	0	0	RÈgimen general	804	Permanente	804		804	No manual cualificado		UE-28	25-34
10047L0VH360100						RÈgimen general	No manual no cualificado	Empleo	Fijo	Mujer	España	0	0	0	RÈgimen general	1096	Permanente	1096		1096	No manual no cualificado		UE-28	25-34
10047M0QF260100						RÈgimen general	No manual no cualificado	Empleo	Fijo	Mujer	España	0	0	0	RÈgimen general	1096	Permanente	1096		1096	No manual no cualificado		UE-28
10047M0QF950100						RÈgimen general	No manual cualificado	Empleo	Temporal	Mujer	España	0	0	0	RÈgimen general	850	Permanente	744		866	No manual cualificado		UE-28
10047M0VH940100	2012	2012	61	Comun	Genito-urinarias	RÈgimen general	No manual cualificado	Empleo	Fijo	Mujer	España	2	2	1	RÈgimen general	487	Permanente	487	61	487	No manual cualificado	592	UE-28
10047M0VH940100	2012			Comun	Mentales	RÈgimen general	No manual cualificado	Empleo	Fijo	Mujer	España	2	2	1	RÈgimen general	487	Permanente	487	61	487	No manual cualificado		UE-28
10047N0EB960100	2012			Comun	MusculoesquelÈticas	RÈgimen general	Manual cualificado	Empleo	Fijo	Mujer	España	1	1	0	RÈgimen general	654	Permanente	654		654	Manual cualificado		UE-28	45-54
10047N0VH880100						RÈgimen general	Manual no cualificado	Empleo	Fijo	Mujer	España	0	0	0	RÈgimen general	671	Permanente	1096		1096	Manual cualificado		UE-28	45-54
10047P0EB370100						RÈgimen general	No manual cualificado	Empleo	Temporal	Mujer	España	0	0	0	RÈgimen general	898	Temporal	898		898	No manual cualificado		UE-28	25-34
10047P0QF530100						RÈgimen general	Manual cualificado	Empleo	Fijo	Mujer	España	0	0	0	RÈgimen general	973	Permanente	973		973	Manual cualificado		UE-28	35-44
10047Q0QF330100	2013	2013	33	Comun	Digestivas	RÈgimen general	Manual no cualificado	Empleo	Fijo	Mujer	España	1	1	1	RÈgimen general	1055	Permanente	1055	33	1055	Manual no cualificado	K46.9	UE-28	35-44
10047Q0V0990100	2013	2013	1	Comun	Infecciosas	RÈgimen general	No manual no cualificado	Empleo	Fijo	Mujer	España	4	4	4	RÈgimen general	1096	Permanente	1096	10	1096	No manual no cualificado	B34.9	UE-28	35-44
10047Q0V0990100	2014	2014	2	Comun	Respiratorias	RÈgimen general	No manual no cualificado	Empleo	Fijo	Mujer	España	4	4	4	RÈgimen general	1096	Permanente	1096	10	1096	No manual no cualificado	\N	UE-28	35-44
10047Q0V0990100	2014	2014	2	Comun	Genito-urinarias	RÈgimen general	No manual no cualificado	Empleo	Fijo	Mujer	España	4	4	4	RÈgimen general	1096	Permanente	1096	10	1096	No manual no cualificado	\N	UE-28	35-44
10047Q0V0990100	2014	2014	5	Comun	Otros sÌntomas	RÈgimen general	No manual no cualificado	Empleo	Fijo	Mujer	España	4	4	4	RÈgimen general	1096	Permanente	1096	10	1096	No manual no cualificado	\N	UE-28	35-44
10047S0VH460100	2012	2012	8	Comun	Respiratorias	RÈgimen general	No manual cualificado	Empleo	Fijo	Mujer	España	4	4	4	RÈgimen general	1095	Permanente	1095	95	1095	No manual cualificado	J11	UE-28
10047S0VH460100	2012	2012	78	Comun	Mentales	RÈgimen general	No manual cualificado	Empleo	Fijo	Mujer	España	4	4	4	RÈgimen general	1095	Permanente	1095	95	1095	No manual cualificado	F41.9	UE-28
10047S0VH460100	2014	2014	4	Comun	Respiratorias	RÈgimen general	No manual cualificado	Empleo	Fijo	Mujer	España	4	4	4	RÈgimen general	1095	Permanente	1095	95	1095	No manual cualificado	\N	UE-28
10047S0VH460100	2014	2014	5	Comun	Infecciosas	RÈgimen general	No manual cualificado	Empleo	Fijo	Mujer	España	4	4	4	RÈgimen general	1095	Permanente	1095	95	1095	No manual cualificado	\N	UE-28
10047T0EB340100	2012	2012	10	Comun	Embarazo	RÈgimen general	Manual cualificado	Empleo	Fijo	Mujer	España	1	1	1	RÈgimen general	1097	Permanente	1097	10	1097	Manual cualificado	O36.9	UE-28	35-44
10047V0V0850100						RÈgimen general	Manual no cualificado	Empleo	Fijo	Mujer	España	0	0	0	RÈgimen general	1	Temporal	1		1	Manual no cualificado		UE-28
10047W0QF450100						RÈgimen general	Manual cualificado	Empleo	Fijo	Mujer	España	0	0	0	RÈgimen general	524	Permanente	439		797	Manual cualificado		UE-28	25-34
10047Y0QF350100	2013	2013	16	Comun	MusculoesquelÈticas	RÈgimen general	No manual no cualificado	Empleo	Fijo	Mujer	España	1	1	1	RÈgimen general	1096	Permanente	1096	16	1096	No manual no cualificado	M54.5	UE-28	25-34
10048A0V0880100	2014	2014	19	Comun	MusculoesquelÈticas	RÈgimen general	No manual no cualificado	Empleo	Temporal	Mujer	España	1	1	1	RÈgimen general	699	Temporal	699	19	699	No manual no cualificado	\N	UE-28	45-54
10048B0EB320100						RÈgimen general	Manual no cualificado	Empleo	Temporal	Mujer	España	0	0	0	RÈgimen general	626	Permanente	583		626	Manual no cualificado		UE-28	35-44
10048B0V0450100	2014	2014	17	Comun	MusculoesquelÈticas	RÈgimen general	Manual cualificado	Empleo	Fijo	Mujer	España	1	1	1	RÈgimen general	162	Permanente	162		162	Manual cualificado	\N	UE-28	35-44
10048C0EB440100						RÈgimen general	No manual cualificado	Empleo	Fijo	Mujer	España	0	0	0	RÈgimen general	1096	Permanente	1096		1096	No manual cualificado		UE-28	35-44
10048C0VH360100	2014	2014	60	Comun	Mentales	RÈgimen general	Manual cualificado	Empleo	Fijo	Mujer	España	1	1	1	RÈgimen general	908	Permanente	908	60	908	Manual cualificado	\N	UE-28	25-34
10048D0QF990100	2014			Comun	Lesiones y envenenamiento	RÈgimen general	No manual no cualificado	Empleo	Fijo	Mujer	España	1	1	0	RÈgimen general	629	Permanente	629		629	No manual no cualificado		UE-28	35-44
10048D0V0960100	2012	2012	26	Comun	MusculoesquelÈticas	RÈgimen general	No manual no cualificado	Empleo	Fijo	Mujer	España	1	1	1	RÈgimen general	38	Permanente	38	26	38	No manual no cualificado	M54.2	UE-28	45-54
10048E0V0290100						RÈgimen general	Manual no cualificado	Empleo	Fijo	Mujer	España	0	0	0	RÈgimen general	60	Permanente	60		60	Manual no cualificado		UE-28	45-54
10048E0V0520100						RÈgimen general	No manual no cualificado	Empleo	Fijo	Mujer	España	0	0	0	RÈgimen general	709	Permanente	709		709	No manual no cualificado		UE-28	25-34
10048E0V0980100						RÈgimen general	No manual no cualificado	Empleo	Temporal	Mujer	España	0	0	0	RÈgimen general	1045	Temporal	1045		1045	No manual no cualificado		UE-28	35-44
10048E0VH310100	2014	2014	8	Comun	MusculoesquelÈticas	RÈgimen general	No manual no cualificado	Empleo	Temporal	Mujer	España	1	1	1	RÈgimen general	184	Permanente	184	8	214	Manual cualificado	\N	UE-28	45-54
10048F0QF350100	2012	2012	59	Comun	Embarazo	RÈgimen general	No manual no cualificado	Empleo	Fijo	Mujer	España	2	2	2	RÈgimen general	1095	Permanente	1095	75	1095	No manual no cualificado	O21.9	UE-28	25-34
10048F0QF350100	2012	2012	16	Comun	MusculoesquelÈticas	RÈgimen general	No manual no cualificado	Empleo	Fijo	Mujer	España	2	2	2	RÈgimen general	1095	Permanente	1095	75	1095	No manual no cualificado	M54.5	UE-28	25-34
10048G0V0510100						RÈgimen general	Manual cualificado	Empleo	Fijo	Mujer	España	0	0	0	RÈgimen general	1096	Permanente	1096		1096	Manual cualificado		UE-28
10048G0V0970100	2012	2012	33	Comun	Lesiones y envenenamiento	RÈgimen general	Manual cualificado	Empleo	Fijo	Mujer	España	1	1	1	RÈgimen general	455	Temporal	845		845	No manual no cualificado	S93.4	UE-28	45-54
10048G0VH300100	2012	2012	33	Comun	Genito-urinarias	RÈgimen general	No manual no cualificado	Empleo	Fijo	Mujer	España	6	6	4	RÈgimen general	1096	Permanente	1096	72	1096	No manual no cualificado	N39.0	UE-28	45-54
10048G0VH300100	2012	2012	4	Comun	Otros sÌntomas	RÈgimen general	No manual no cualificado	Empleo	Fijo	Mujer	España	6	6	4	RÈgimen general	1096	Permanente	1096	72	1096	No manual no cualificado	R10.4	UE-28	45-54
10048G0VH300100	2012			Comun	MusculoesquelÈticas	RÈgimen general	No manual no cualificado	Empleo	Fijo	Mujer	España	6	6	4	RÈgimen general	1096	Permanente	1096	72	1096	No manual no cualificado		UE-28	45-54
10048G0VH300100	2013			Comun	Lesiones y envenenamiento	RÈgimen general	No manual no cualificado	Empleo	Fijo	Mujer	España	6	6	4	RÈgimen general	1096	Permanente	1096	72	1096	No manual no cualificado		UE-28	45-54
10048G0VH300100	2014	2014	19	Comun	Digestivas	RÈgimen general	No manual no cualificado	Empleo	Fijo	Mujer	España	6	6	4	RÈgimen general	1096	Permanente	1096	72	1096	No manual no cualificado	\N	UE-28	45-54
10048G0VH300100	2014	2014	16	Comun	MusculoesquelÈticas	RÈgimen general	No manual no cualificado	Empleo	Fijo	Mujer	España	6	6	4	RÈgimen general	1096	Permanente	1096	72	1096	No manual no cualificado	\N	UE-28	45-54
10048G0VH990100	2013	2013	64	Comun	Lesiones y envenenamiento	RÈgimen general	No manual no cualificado	Empleo	Fijo	Mujer	España	1	1	1	RÈgimen general	1096	Permanente	1096	64	1096	No manual no cualificado	S93.4	UE-28	35-44
10048H0VH870100	2014			Comun	Neoplasias	RÈgimen general	No manual no cualificado	Empleo	Fijo	Mujer	España	1	1	0	RÈgimen general	1096	Permanente	1096		1096	No manual no cualificado		UE-28	45-54
10048K0V0430100						RÈgimen general	No manual no cualificado	Empleo	Fijo	Mujer	España	0	0	0	RÈgimen general	1096	Permanente	1096		1096	No manual no cualificado		UE-28	45-54
10048L0EB350100	2012	2012	3	Comun	Infecciosas	RÈgimen general	No manual cualificado	Empleo	Fijo	Mujer	España	5	5	5	RÈgimen general	1096	Permanente	1096	39	1096	No manual cualificado	B34.9	UE-28	25-34
10048L0EB350100	2013	2013	2	Comun	MusculoesquelÈticas	RÈgimen general	No manual cualificado	Empleo	Fijo	Mujer	España	5	5	5	RÈgimen general	1096	Permanente	1096	39	1096	No manual cualificado	M54.4	UE-28	25-34
10048L0EB350100	2014	2014	2	Comun	MusculoesquelÈticas	RÈgimen general	No manual cualificado	Empleo	Fijo	Mujer	España	5	5	5	RÈgimen general	1096	Permanente	1096	39	1096	No manual cualificado	\N	UE-28	25-34
10048L0EB350100	2014	2014	2	Comun	MusculoesquelÈticas	RÈgimen general	No manual cualificado	Empleo	Fijo	Mujer	España	5	5	5	RÈgimen general	1096	Permanente	1096	39	1096	No manual cualificado	\N	UE-28	25-34
10048L0EB350100	2014	2014	30	Comun	Digestivas	RÈgimen general	No manual cualificado	Empleo	Fijo	Mujer	España	5	5	5	RÈgimen general	1096	Permanente	1096	39	1096	No manual cualificado	\N	UE-28	25-34
10048L0QF280100						RÈgimenes especiales		Empleo		Mujer	España	0	0	0	RÈgimen general	1037	Permanente	1037		1037	Manual no cualificado		UE-28
10048L0VH960100	2014	2014	11	Comun	Ojo y anexos	RÈgimen general	Manual no cualificado	Empleo	Fijo	Mujer	España	1	1	1	RÈgimen general	1096	Permanente	1096	11	1096	Manual no cualificado	\N	UE-28	45-54
10048M0EB930100						RÈgimen general	No manual no cualificado	Empleo	Temporal	Mujer	España	0	0	0	RÈgimen general	376	Temporal	411		411	Manual cualificado		UE-28	35-44
10048M0QF860100						RÈgimen general	Manual no cualificado	Empleo	Fijo	Mujer	España	0	0	0	RÈgimen general	991	Permanente	991		991	Manual no cualificado		UE-28	45-54
10048M0V0830100						RÈgimen general	No manual cualificado	Empleo	Fijo	Mujer	España	0	0	0	RÈgimen general	420	Permanente	420		420	No manual cualificado		UE-28
10048N0QF340100	2013	2013	42	Comun	Genito-urinarias	RÈgimen general	No manual no cualificado	Empleo	Fijo	Mujer	España	1	1	1	RÈgimen general	1096	Permanente	1096	42	1096	No manual no cualificado	N80.9	UE-28	35-44
10048N0VH330100	2013	2013	1	Comun	Infecciosas	RÈgimen general	No manual no cualificado	Empleo	Fijo	Mujer	España	2	2	2	RÈgimen general	1096	Permanente	1096	7	1096	No manual no cualificado	A08.4	UE-28	25-34
10048N0VH330100	2014	2014	6	Comun	Respiratorias	RÈgimen general	No manual no cualificado	Empleo	Fijo	Mujer	España	2	2	2	RÈgimen general	1096	Permanente	1096	7	1096	No manual no cualificado	\N	UE-28	25-34
10048N0VH560100	2012	2012	157	Comun	Embarazo	RÈgimen general	Manual cualificado	Empleo	Fijo	Mujer	España	1	1	1	RÈgimen general	1096	Permanente	1096	157	1096	Manual cualificado	O02.0	UE-28	25-34
10048P0VH890200						RÈgimen general	No manual cualificado	Empleo	Fijo	Mujer	España	0	0	0	RÈgimen general	1096	Permanente	1096		1096	No manual cualificado		UE-28	45-54
10048Q0VH460100						RÈgimen general	No manual no cualificado	Empleo	Fijo	Mujer	España	0	0	0	RÈgimen general	1096	Permanente	1096		1096	No manual no cualificado		UE-28
10048Q0VH920100						RÈgimen general	Manual no cualificado	Empleo	Fijo	Mujer	España	0	0	0	RÈgimen general	578	Permanente	578		578	Manual no cualificado		UE-28	45-54
10048S0V0350100	2012	2012	2	Comun	Respiratorias	RÈgimen general	No manual no cualificado	Empleo	Fijo	Mujer	España	1	1	1	RÈgimen general	1085	Permanente	1085	2	1085	No manual no cualificado	463	UE-28	25-34
10048S0VH370100						RÈgimen general	No manual no cualificado	Empleo	Fijo	Mujer	España	0	0	0	RÈgimen general	1096	Permanente	1096		1096	No manual no cualificado		UE-28
10048V0QF330100	2012	2012	73	Comun	Embarazo	RÈgimen general	No manual no cualificado	Empleo	Fijo	Mujer	España	1	1	1	RÈgimen general	1096	Permanente	1096	73	1096	No manual no cualificado	O02.0	UE-28	35-44
10048W0QF360100	2013	2013	1	Comun	Digestivas	RÈgimen general	No manual no cualificado	Empleo	Temporal	Mujer	España	2	2	2	RÈgimen general	614	Temporal	423	2	798	No manual no cualificado	K04.7	UE-28
10048W0QF360100	2014	2014	1	Comun	Otros sÌntomas	RÈgimen general	No manual no cualificado	Empleo	Temporal	Mujer	España	2	2	2	RÈgimen general	614	Temporal	423	2	798	No manual no cualificado	\N	UE-28
10048W0QF820100						RÈgimen general	No manual cualificado	Empleo	Fijo	Mujer	España	0	0	0	RÈgimen general	181	Permanente	181		181	No manual cualificado		UE-28
10048X0EB920100	2012	2012	1	Comun	Respiratorias	RÈgimen general	Manual cualificado	Empleo	Fijo	Mujer	España	3	3	3	RÈgimen general	1096	Permanente	1096	5	1096	Manual cualificado	J30	UE-28	45-54
10048X0EB920100	2013	2013	3	Comun	Respiratorias	RÈgimen general	Manual cualificado	Empleo	Fijo	Mujer	España	3	3	3	RÈgimen general	1096	Permanente	1096	5	1096	Manual cualificado	J06	UE-28	45-54
10048X0EB920100	2014	2014	1	Comun	Digestivas	RÈgimen general	Manual cualificado	Empleo	Fijo	Mujer	España	3	3	3	RÈgimen general	1096	Permanente	1096	5	1096	Manual cualificado	\N	UE-28	45-54
10048X0V0360100						RÈgimen general	No manual no cualificado	Empleo	Temporal	Mujer	España	0	0	0	RÈgimen general	3	Temporal	3		3	No manual no cualificado		UE-28
10048X0VH840100						RÈgimen general	Manual cualificado	Empleo	Fijo	Mujer	España	0	0	0	RÈgimen general	327	Permanente	314		327	Manual cualificado		UE-28
10048Y0QF950100						RÈgimen general	No manual no cualificado	Empleo	Fijo	Mujer	España	0	0	0	RÈgimen general	425	Permanente	425		425	No manual no cualificado		UE-28
10048Y0V0920100						RÈgimen general	Manual no cualificado	Empleo	Fijo	Mujer	España	0	0	0	RÈgimen general	1098	Permanente	1098		1098	Manual no cualificado		UE-28	45-54
10048Z0EB360100						RÈgimen general		Empleo	Temporal	Mujer	España	0	0	0	RÈgimen general	291	Temporal	708		744	Manual cualificado		UE-28	25-34
10048Z0QF520100	2013	2013	5	Comun	Lesiones y envenenamiento	RÈgimen general	Manual no cualificado	Empleo	Fijo	Mujer		3	3	3	RÈgimen general	1096	Permanente	1096	16	1096	Manual no cualificado	844.8		45-54
10048Z0QF520100	2013	2013	7	Comun	Digestivas	RÈgimen general	Manual no cualificado	Empleo	Fijo	Mujer		3	3	3	RÈgimen general	1096	Permanente	1096	16	1096	Manual no cualificado	558.9		45-54
10048Z0QF520100	2014	2014	4	Comun	Infecciosas	RÈgimen general	Manual no cualificado	Empleo	Fijo	Mujer		3	3	3	RÈgimen general	1096	Permanente	1096	16	1096	Manual no cualificado	\N		45-54
10049A0EB430100						RÈgimen general	Manual no cualificado	Empleo	Temporal	Mujer	España	0	0	0	RÈgimen general	31	Temporal	31		31	Manual no cualificado		UE-28	45-54
10049A0V0560100						RÈgimen general	No manual no cualificado	Empleo	Fijo	Mujer	España	0	0	0	RÈgimen general	699	Temporal	563		699	No manual no cualificado		UE-28	25-34
10049A0VH350100						RÈgimen general	No manual cualificado	Empleo	Temporal	Mujer	España	0	0	0	RÈgimen general	575	Temporal	841		841	No manual cualificado		UE-28	25-34
10049B0EB920100	2012	2012	5	Comun	Infecciosas	RÈgimen general	No manual no cualificado	Empleo	Fijo	Mujer	España	6	6	6	RÈgimen general	1096	Permanente	1096	91	1096	No manual no cualificado	A09	UE-28	45-54
10049B0EB920100	2012	2012	5	Comun	Infecciosas	RÈgimen general	No manual no cualificado	Empleo	Fijo	Mujer	España	6	6	6	RÈgimen general	1096	Permanente	1096	91	1096	No manual no cualificado	A09	UE-28	45-54
10049B0EB920100	2012	2012	31	Comun	MusculoesquelÈticas	RÈgimen general	No manual no cualificado	Empleo	Fijo	Mujer	España	6	6	6	RÈgimen general	1096	Permanente	1096	91	1096	No manual no cualificado	M54.5	UE-28	45-54
10049B0EB920100	2014	2014	8	Comun	Respiratorias	RÈgimen general	No manual no cualificado	Empleo	Fijo	Mujer	España	6	6	6	RÈgimen general	1096	Permanente	1096	91	1096	No manual no cualificado	\N	UE-28	45-54
10049B0EB920100	2014	2014	40	Comun	Digestivas	RÈgimen general	No manual no cualificado	Empleo	Fijo	Mujer	España	6	6	6	RÈgimen general	1096	Permanente	1096	91	1096	No manual no cualificado	\N	UE-28	45-54
10049B0EB920100	2014	2014	2	Comun	OÌdo	RÈgimen general	No manual no cualificado	Empleo	Fijo	Mujer	España	6	6	6	RÈgimen general	1096	Permanente	1096	91	1096	No manual no cualificado	\N	UE-28	45-54
10049B0V0360100	2013	2013	2	Comun	Infecciosas	RÈgimen general	No manual no cualificado	Empleo	Fijo	Mujer	España	1	1	1	RÈgimen general	182	Temporal	286	2	378	Manual cualificado	B34.9	UE-28	25-34
10049C0QF510100	2012	2012	12	Comun	MusculoesquelÈticas	RÈgimen general	No manual no cualificado	Empleo	Fijo	Mujer	España	2	2	2	RÈgimen general	1096	Permanente	1096	83	1096	No manual no cualificado	M54.5	UE-28
10049C0QF510100	2014	2014	71	Comun	MusculoesquelÈticas	RÈgimen general	No manual no cualificado	Empleo	Fijo	Mujer	España	2	2	2	RÈgimen general	1096	Permanente	1096	83	1096	No manual no cualificado	\N	UE-28
10049D0EB970100						RÈgimen general	No manual no cualificado	Empleo	Temporal	Mujer	España	0	0	0	RÈgimen general	184	Temporal	243		243	Manual cualificado		UE-28	45-54
10049D0V0870100						RÈgimen general	No manual cualificado	Empleo	Fijo	Mujer	España	0	0	0	RÈgimen general	1095	Permanente	1095		1095	No manual cualificado		UE-28	45-54
10049E0V0430100	2012			Comun	MusculoesquelÈticas	RÈgimen general	Manual cualificado	Empleo	Fijo	Mujer	España	1	1	0	RÈgimen general	89	Permanente	89		89	Manual cualificado		UE-28	45-54
10049E0VH450100						RÈgimen general	No manual no cualificado	Empleo	Fijo	Mujer	España	0	0	0	RÈgimen general	1096	Permanente	1096		1096	No manual no cualificado		UE-28	25-34
10049F0V0920100						RÈgimen general	Manual no cualificado	Empleo	Temporal	Mujer	España	0	0	0	RÈgimen general	667	Temporal	694		694	Manual cualificado		UE-28	45-54
10049G0QF450100						RÈgimen general	Manual cualificado	Empleo	Temporal	Mujer	España	0	0	0	RÈgimen general	123	Temporal	123		123	Manual cualificado		UE-28	25-34
10049G0QF910100						RÈgimen general	Manual cualificado	Empleo	Fijo	Mujer	España	0	0	0	RÈgimen general	1096	Permanente	1096		1096	Manual cualificado		UE-28
10049H0VH320200						RÈgimen general	No manual no cualificado	Empleo	Fijo	Mujer	España	0	0	0	RÈgimen general	568	Permanente	568		568	No manual no cualificado		UE-28	25-34
10049J0V0310100						RÈgimen general	No manual no cualificado	Empleo	Fijo	Mujer	España	0	0	0	RÈgimen general	278	Permanente	278		278	No manual no cualificado		UE-28	45-54
10049K0V0340100						RÈgimen general	No manual cualificado	Empleo	Fijo	Mujer	España	0	0	0	RÈgimen general	1096	Permanente	1096		1096	No manual cualificado		UE-28	35-44
10049L0QF880100	2013	2013	2	Comun	MusculoesquelÈticas	RÈgimen general	Manual no cualificado	Empleo	Fijo	Mujer	España	2	2	2	RÈgimen general	1097	Permanente	1097	42	1097	Manual no cualificado	M54.2	UE-28	45-54
10049L0QF880100	2014	2014	40	Comun	MusculoesquelÈticas	RÈgimen general	Manual no cualificado	Empleo	Fijo	Mujer	España	2	2	2	RÈgimen general	1097	Permanente	1097	42	1097	Manual no cualificado	\N	UE-28	45-54
10049L0V0850100						RÈgimen general	Manual cualificado	Empleo	Temporal	Mujer	España	0	0	0	RÈgimen general	506	Temporal	398		506	Manual cualificado		UE-28
10049M0QF310100						RÈgimen general	No manual cualificado	Empleo	Fijo	Mujer	España	0	0	0	RÈgimen general	1096	Permanente	1096		1096	No manual cualificado		UE-28	45-54
10049M0V0280100						RÈgimen general	No manual no cualificado	Empleo	Fijo	Mujer	España	0	0	0	RÈgimen general	91	Permanente	91		91	No manual no cualificado		UE-28
10049M0VH300100	2013	2013	4	Comun	Respiratorias	RÈgimen general	No manual cualificado	Empleo	Fijo	Mujer	España	1	1	1	RÈgimen general	1096	Permanente	1096	4	1096	No manual cualificado	487	UE-28	45-54
10049N0EB320100						RÈgimen general	No manual no cualificado	Empleo	Fijo	Mujer	España	0	0	0	RÈgimen general	1096	Permanente	1096		1096	No manual no cualificado		UE-28	35-44
10049N0V0450100	2012	2012	5	Comun	Respiratorias	RÈgimen general	Manual cualificado	Empleo	Temporal	Mujer	España	2	2	1	RÈgimen general	1097	Permanente	1005	5	1097	Manual cualificado	486	UE-28	25-34
10049N0V0450100	2012			Comun	MusculoesquelÈticas	RÈgimen general	Manual cualificado	Empleo	Temporal	Mujer	España	2	2	1	RÈgimen general	1097	Permanente	1005	5	1097	Manual cualificado		UE-28	25-34
10049P0EB420100	2012	2012	15	Comun	Respiratorias	RÈgimen general	Manual cualificado	Empleo	Fijo	Mujer	España	1	1	1	RÈgimen general	555	Temporal	555	15	707	No manual no cualificado	J00	UE-28
10049P0EB880100						RÈgimen general	Manual cualificado	Empleo	Temporal	Mujer	España	0	0	0	RÈgimen general	787	Permanente	570		787	Manual cualificado		UE-28	45-54
10049P0QF350100						RÈgimen general	Manual no cualificado	Empleo	Temporal	Mujer	España	0	0	0	RÈgimen general	25	Temporal	25		25	Manual no cualificado		UE-28	25-34
10049P0VH340100	2012	2012	26	Comun	MusculoesquelÈticas	RÈgimen general	No manual cualificado	Empleo	Fijo	Mujer	España	2	2	2	RÈgimen general	1096	Permanente	1096	27	1096	No manual cualificado	M54.5	UE-28	25-34
10049P0VH340100	2013	2013	1	Comun	Respiratorias	RÈgimen general	No manual cualificado	Empleo	Fijo	Mujer	España	2	2	2	RÈgimen general	1096	Permanente	1096	27	1096	No manual cualificado	J02.9	UE-28	25-34
10049Q0EB910100	2013	2013	16	Comun	Lesiones y envenenamiento	RÈgimen general	Manual no cualificado	Empleo	Fijo	Mujer	España	1	1	1	RÈgimen general	1096	Permanente	1096	16	1096	Manual no cualificado	T14.3	UE-28	45-54
10049Q0VH370100						RÈgimen general	No manual no cualificado	Empleo	Temporal	Mujer	España	0	0	0	RÈgimen general	400	Permanente	280		400	No manual no cualificado		UE-28
10049S0VH510100	2013	2013	72	Comun	Estado y Servicios de salud	RÈgimen general	Manual no cualificado	Empleo	Fijo	Mujer	España	1	1	1	RÈgimen general	122	Permanente	1098	72	1098	Manual no cualificado	Z51	UE-28	45-54
10049T0VH310100						RÈgimen general	No manual cualificado	Empleo	Fijo	Mujer	España	0	0	0	RÈgimen general	1096	Permanente	1096		1096	No manual cualificado		UE-28	45-54
10049V0VH920100						RÈgimen general	No manual cualificado	Empleo	Fijo	Mujer	España	0	0	0	RÈgimen general	1096	Permanente	1096		1096	No manual cualificado		UE-28	45-54
10049W0QF270100						RÈgimen general	Manual cualificado	Empleo	Fijo	Mujer	España	0	0	0	RÈgimen general	51	Permanente	51		51	Manual cualificado		UE-28
10049X0EB830200						RÈgimen general	Manual no cualificado	Empleo	Temporal	Mujer	España	0	0	0	RÈgimen general	532	Permanente	284		532	Manual no cualificado		UE-28
10049X0QF990100	2014	2014	2	Comun	Genito-urinarias	RÈgimen general	No manual no cualificado	Empleo	Fijo	Mujer	España	1	1	1	RÈgimen general	1096	Permanente	1096	2	1096	No manual no cualificado	\N	UE-28	35-44
10049Z0EB270100	2012	2012	7	Comun	Respiratorias	RÈgimen general	Manual no cualificado	Empleo	Fijo	Mujer	España	8	8	8	RÈgimen general	1095	Permanente	1095	319	1095	Manual no cualificado	J02.9	UE-28
10049Z0EB270100	2012	2012	16	Comun	MusculoesquelÈticas	RÈgimen general	Manual no cualificado	Empleo	Fijo	Mujer	España	8	8	8	RÈgimen general	1095	Permanente	1095	319	1095	Manual no cualificado	M54.5	UE-28
10049Z0EB270100	2012	2012	178	Comun	MusculoesquelÈticas	RÈgimen general	Manual no cualificado	Empleo	Fijo	Mujer	España	8	8	8	RÈgimen general	1095	Permanente	1095	319	1095	Manual no cualificado	M54.5	UE-28
10049Z0EB270100	2013	2013	51	Comun	MusculoesquelÈticas	RÈgimen general	Manual no cualificado	Empleo	Fijo	Mujer	España	8	8	8	RÈgimen general	1095	Permanente	1095	319	1095	Manual no cualificado	M79.7	UE-28
10049Z0EB270100	2013	2013	17	Comun	MusculoesquelÈticas	RÈgimen general	Manual no cualificado	Empleo	Fijo	Mujer	España	8	8	8	RÈgimen general	1095	Permanente	1095	319	1095	Manual no cualificado	M25.5	UE-28
10049Z0EB270100	2014	2014	19	Comun	MusculoesquelÈticas	RÈgimen general	Manual no cualificado	Empleo	Fijo	Mujer	España	8	8	8	RÈgimen general	1095	Permanente	1095	319	1095	Manual no cualificado	\N	UE-28
10049Z0EB270100	2014	2014	19	Comun	MusculoesquelÈticas	RÈgimen general	Manual no cualificado	Empleo	Fijo	Mujer	España	8	8	8	RÈgimen general	1095	Permanente	1095	319	1095	Manual no cualificado	\N	UE-28
10049Z0EB270100	2014	2014	12	Comun	MusculoesquelÈticas	RÈgimen general	Manual no cualificado	Empleo	Fijo	Mujer	España	8	8	8	RÈgimen general	1095	Permanente	1095	319	1095	Manual no cualificado	\N	UE-28
10049Z0QF890100						RÈgimen general	No manual no cualificado	Empleo	Fijo	Mujer	España	0	0	0	RÈgimen general	1057	Permanente	1083		1083	No manual cualificado		UE-28	45-54
10050H0VH100100						RÈgimen general	No manual cualificado	Empleo	Fijo	Mujer	España	0	0	0	RÈgimen general	239	Permanente	239		239	No manual cualificado		UE-28	35-44
10050Q0QF160100						RÈgimen general	No manual no cualificado	Empleo	Fijo	Mujer	España	0	0	0	RÈgimen general	617	Temporal	509		617	Manual no cualificado		UE-28	45-54
10051E0EB680100	2012	2012	5	Comun	Otros sÌntomas	RÈgimen general	No manual no cualificado	Empleo	Fijo	Mujer	España	3	3	3	RÈgimen general	1091	Permanente	1091	77	1091	No manual no cualificado	R42	UE-28	45-54
10051E0EB680100	2013	2013	2	Comun	Ojo y anexos	RÈgimen general	No manual no cualificado	Empleo	Fijo	Mujer	España	3	3	3	RÈgimen general	1091	Permanente	1091	77	1091	No manual no cualificado	H52.0	UE-28	45-54
10051E0EB680100	2014	2014	70	Comun	MetabÛlicas	RÈgimen general	No manual no cualificado	Empleo	Fijo	Mujer	España	3	3	3	RÈgimen general	1091	Permanente	1091	77	1091	No manual no cualificado	\N	UE-28	45-54
10051R0EB170100	2012	2012	7	Comun	MusculoesquelÈticas	RÈgimen general	No manual cualificado	Empleo	Fijo	Mujer	España	3	3	3	RÈgimen general	1096	Permanente	1096	31	1096	No manual cualificado	723.1	UE-28	35-44
10051R0EB170100	2013	2013	23	Comun	Respiratorias	RÈgimen general	No manual cualificado	Empleo	Fijo	Mujer	España	3	3	3	RÈgimen general	1096	Permanente	1096	31	1096	No manual cualificado	482.9	UE-28	35-44
10051R0EB170100	2014	2014	1	Comun	Infecciosas	RÈgimen general	No manual cualificado	Empleo	Fijo	Mujer	España	3	3	3	RÈgimen general	1096	Permanente	1096	31	1096	No manual cualificado	\N	UE-28	35-44
10052M0EB440100						RÈgimen general	Manual no cualificado	Empleo	Fijo	Mujer	España	0	0	0	RÈgimen general	1096	Permanente	1096		1096	Manual no cualificado		UE-28	35-44
10054B0V0470100						RÈgimen general	No manual no cualificado	Empleo	Temporal	Mujer	España	0	0	0	RÈgimen general	326	Temporal	359		359	Manual no cualificado		UE-28	25-34
10057A0V0860100	2014	2014	192	Comun	Mentales	RÈgimen general	No manual cualificado	Empleo	Fijo	Mujer	España	1	1	1	RÈgimen general	1096	Permanente	1096	192	1096	No manual cualificado	\N	UE-28	35-44
10057K0VH660100						RÈgimenes especiales		Empleo		Mujer	España	0	0	0	RÈgimen general	823	Permanente	823		823	Manual no cualificado		UE-28
10070B0QF640100	2012	2012	2	Comun	Otros sÌntomas	RÈgimen general	Manual no cualificado	Empleo	Fijo	Mujer	España	5	5	2	RÈgimen general	1063	Permanente	1063	94	1063	Manual no cualificado	R11	UE-28	45-54
10070B0QF640100	2013	2013	14	Comun	Genito-urinarias	RÈgimen general	Manual no cualificado	Empleo	Fijo	Mujer	España	5	5	2	RÈgimen general	1063	Permanente	1063	94	1063	Manual no cualificado	N23	UE-28	45-54
10070B0QF640100	2014	2014	16	Comun	Genito-urinarias	RÈgimen general	Manual no cualificado	Empleo	Fijo	Mujer	España	5	5	2	RÈgimen general	1063	Permanente	1063	94	1063	Manual no cualificado	\N	UE-28	45-54
10070B0QF640100	2014	2014	62	Comun	Mentales	RÈgimen general	Manual no cualificado	Empleo	Fijo	Mujer	España	5	5	2	RÈgimen general	1063	Permanente	1063	94	1063	Manual no cualificado	\N	UE-28	45-54
10070B0QF640100	2014			Comun	Mentales	RÈgimen general	Manual no cualificado	Empleo	Fijo	Mujer	España	5	5	2	RÈgimen general	1063	Permanente	1063	94	1063	Manual no cualificado		UE-28	45-54
10071F0VH640100	2014	2014	12	Comun	MusculoesquelÈticas	RÈgimen general	Manual cualificado	Empleo	Temporal	Mujer	España	2	2	0	RÈgimen general	1096	Temporal	1096	12	1096	Manual cualificado	\N	UE-28	45-54
10071F0VH640100	2014			Comun	MusculoesquelÈticas	RÈgimen general	Manual cualificado	Empleo	Temporal	Mujer	España	2	2	0	RÈgimen general	1096	Temporal	1096	12	1096	Manual cualificado		UE-28	45-54
10072E0VH060100	2013	2013	14	Comun	Cauas externas	RÈgimen general	Manual no cualificado	Empleo	Temporal	Mujer	España	1	1	1	RÈgimen general	1094	Temporal	1094	14	1094	Manual no cualificado	Y83	UE-28
10072J0QF410100						RÈgimen general	No manual no cualificado	Empleo	Fijo	Mujer	España	0	0	0	RÈgimen general	451	Permanente	451		865	No manual no cualificado		UE-28
10072P0EB030100	2012			Comun	Respiratorias	RÈgimen general	Manual no cualificado	Empleo	Fijo	Mujer	España	2	2	1	RÈgimen general	1096	Permanente	1096	30	1096	Manual no cualificado		UE-28
10072P0EB030100	2013	2013	30	Comun	Genito-urinarias	RÈgimen general	Manual no cualificado	Empleo	Fijo	Mujer	España	2	2	1	RÈgimen general	1096	Permanente	1096	30	1096	Manual no cualificado	N18.9	UE-28
10073G0VH880100						RÈgimen general	No manual cualificado	Empleo	Temporal	Mujer	España	0	0	0	RÈgimen general	1093	Temporal	649		1093	No manual cualificado		UE-28	25-34
10076J0VH500100						RÈgimen general	Manual no cualificado	Empleo	Fijo	Mujer	España	0	0	0	RÈgimen general	1097	Permanente	1097		1097	Manual no cualificado		UE-28
10082M0EB110100	2014			Comun	Mentales	RÈgimen general	Manual no cualificado	Empleo	Fijo	Mujer	España	1	1	0	RÈgimen general	1096	Permanente	1096		1096	Manual no cualificado		UE-28
10083F0VH120100	2014	2014	112	Comun	Lesiones y envenenamiento	RÈgimen general	No manual no cualificado	Empleo	Fijo	Mujer	España	1	1	1	RÈgimen general	569	Permanente	569	112	569	No manual no cualificado	\N	UE-28	45-54
10084X0EB150100	2013	2013	3	Comun	Piel	RÈgimen general	Manual cualificado	Empleo	Fijo	Mujer	España	1	1	1	RÈgimen general	1096	Permanente	1096	3	1096	Manual cualificado	682	UE-28	25-34
10089K0V0130100	2014			Comun	Neoplasias	RÈgimen general	Manual no cualificado	Empleo	Temporal	Mujer	España	1	1	0	RÈgimen general	198	Temporal	300		414	Manual no cualificado		UE-28	45-54
10091G0EB000100						RÈgimen general	No manual cualificado	Empleo	Fijo	Mujer	España	0	0	0	RÈgimen general	1096	Permanente	1096		1096	No manual cualificado		UE-28
10091S0QF000100	2012	2012	23	Comun	Cardiovasculares	RÈgimen general	No manual no cualificado	Empleo	Fijo	Mujer	España	2	2	2	RÈgimen general	1096	Permanente	1096	159	1096	No manual no cualificado	I80.9	UE-28	45-54
10091S0QF000100	2013	2013	136	Comun	MusculoesquelÈticas	RÈgimen general	No manual no cualificado	Empleo	Fijo	Mujer	España	2	2	2	RÈgimen general	1096	Permanente	1096	159	1096	No manual no cualificado	M75.1	UE-28	45-54
10091T0V0000100						RÈgimen general	Manual no cualificado	Empleo	Temporal	Mujer	España	0	0	0	RÈgimen general	1096	Temporal	1096		1096	Manual no cualificado		UE-28
10091X0VH000100						RÈgimen general	Manual no cualificado	Empleo	Fijo	Mujer	España	0	0	0	RÈgimen general	2	Permanente	2		2	Manual no cualificado		UE-28	45-54
10093Y0EB000100						RÈgimen general	Manual cualificado	Empleo	Fijo	Mujer	España	0	0	0	RÈgimen general	352	Permanente	352		352	Manual cualificado		UE-28
10095G0V0000100						RÈgimen general	No manual no cualificado	Empleo	Fijo	Mujer	España	0	0	0	RÈgimen general	1096	Permanente	1096		1096	No manual no cualificado		UE-28
10095L0QF000200	2012	2012	11	Comun	Lesiones y envenenamiento	RÈgimen general	Manual cualificado	Empleo	Fijo	Mujer	España	1	1	1	RÈgimen general	1096	Permanente	1096	11	1096	Manual cualificado	847.1	UE-28	45-54
10096D0EB000100	2014	2014	54	Comun	MusculoesquelÈticas	RÈgimen general	Manual cualificado	Empleo	Fijo	Mujer	España	1	1	1	RÈgimen general	1096	Permanente	1096	54	1096	Manual cualificado	\N	UE-28
10096M0V0000100	2013	2013	17	Comun	Otros sÌntomas	RÈgimen general	No manual cualificado	Empleo	Temporal	Mujer	España	1	1	1	RÈgimen general	1096	Temporal	1096	17	1096	No manual cualificado	780.7	UE-28
10096S0VH000100						RÈgimen general	Manual no cualificado	Empleo	Temporal	Mujer	España	0	0	0	RÈgimen general	92	Temporal	178		178	No manual no cualificado		UE-28
10097K0QF000100	2012	2012	12	Comun	Respiratorias	RÈgimen general	Manual cualificado	Empleo	Fijo	Mujer	España	5	5	5	RÈgimen general	1096	Permanente	1096	128	1096	Manual cualificado	J11	UE-28
10097K0QF000100	2013	2013	4	Comun	Respiratorias	RÈgimen general	Manual cualificado	Empleo	Fijo	Mujer	España	5	5	5	RÈgimen general	1096	Permanente	1096	128	1096	Manual cualificado	J11.1	UE-28
10097K0QF000100	2013	2013	26	Comun	MusculoesquelÈticas	RÈgimen general	Manual cualificado	Empleo	Fijo	Mujer	España	5	5	5	RÈgimen general	1096	Permanente	1096	128	1096	Manual cualificado	M20.4	UE-28
10097K0QF000100	2013	2013	15	Comun	Mentales	RÈgimen general	Manual cualificado	Empleo	Fijo	Mujer	España	5	5	5	RÈgimen general	1096	Permanente	1096	128	1096	Manual cualificado	F41.9	UE-28
10097K0QF000100	2014	2014	71	Comun	Lesiones y envenenamiento	RÈgimen general	Manual cualificado	Empleo	Fijo	Mujer	España	5	5	5	RÈgimen general	1096	Permanente	1096	128	1096	Manual cualificado	\N	UE-28
10097Y0V0000100						RÈgimen general	No manual no cualificado	Empleo	Fijo	Mujer	España	0	0	0	RÈgimen general	1096	Permanente	1096		1096	No manual no cualificado		UE-28
10098F0V0000100	2012	2012	25	Comun	Respiratorias	RÈgimen general	Manual no cualificado	Empleo	Fijo	Mujer	España	2	2	2	RÈgimen general	1096	Permanente	1096	36	1096	Manual no cualificado	J22	UE-28
10098F0V0000100	2013	2013	11	Comun	Lesiones y envenenamiento	RÈgimen general	Manual no cualificado	Empleo	Fijo	Mujer	España	2	2	2	RÈgimen general	1096	Permanente	1096	36	1096	Manual no cualificado	S93.4	UE-28
10099P0V0000100	2012	2012	5	Comun	Respiratorias	RÈgimen general	No manual cualificado	Empleo	Fijo	Mujer	España	2	2	1	RÈgimen general	1096	Permanente	1096	5	1096	No manual cualificado	487	UE-28
10099P0V0000100	2012			Comun	Mentales	RÈgimen general	No manual cualificado	Empleo	Fijo	Mujer	España	2	2	1	RÈgimen general	1096	Permanente	1096	5	1096	No manual cualificado		UE-28
10101B0EB390100						RÈgimen general	Manual no cualificado	Empleo	Fijo	Mujer	España	0	0	0	RÈgimen general	426	Permanente	426		426	Manual no cualificado		UE-28
10101G0VH830100						RÈgimen general	No manual cualificado	Empleo	Fijo	Mujer	España	0	0	0	RÈgimen general	1096	Permanente	1096		1096	No manual cualificado		UE-28	35-44
10108W0V0920100						RÈgimen general	No manual cualificado	Empleo	Fijo	Mujer	España	0	0	0	RÈgimen general	728	Temporal	728		728	No manual cualificado		UE-28	45-54
10110N0EB690100						RÈgimen general	Manual no cualificado	Empleo	Fijo	Mujer	España	0	0	0	RÈgimen general	1096	Permanente	1096		1096	Manual no cualificado		UE-28
10111F0VH760100						RÈgimen general	No manual no cualificado	Empleo	Fijo	Mujer	España	0	0	0	RÈgimen general	1096	Permanente	1096		1096	No manual no cualificado		UE-28	45-54
10111N0QF760100	2012	2012	158	Comun	Otros sÌntomas	RÈgimen general	Manual cualificado	Empleo	Fijo	Mujer	España	1	1	1	RÈgimen general	277	Permanente	277	158	277	Manual cualificado	R53	UE-28	45-54
10111R0QF690100						RÈgimen general	No manual cualificado	Empleo	Temporal	Mujer	España	0	0	0	RÈgimen general	790	Temporal	790		790	No manual cualificado		UE-28
10113D0VH760100						RÈgimen general	Manual cualificado	Empleo	Fijo	Mujer	España	0	0	0	RÈgimen general	366	Permanente	366		366	Manual cualificado		UE-28	45-54
10115L0V0770100						RÈgimen general	Manual cualificado	Empleo	Fijo	Mujer	España	0	0	0	RÈgimen general	390	Permanente	845		845	No manual no cualificado		UE-28	35-44
10116H0V0360100						RÈgimen general	No manual no cualificado	Empleo	Temporal	Mujer	Marruecos	0	0	0	RÈgimen general	1096	Temporal	1096		1096	No manual no cualificado		Otros
10117C0VH700100						RÈgimen general	No manual cualificado	Empleo	Fijo	Mujer	España	0	0	0	RÈgimen general	245	Permanente	245		245	No manual cualificado		UE-28
10118G0V0760100						RÈgimen general	No manual no cualificado	Empleo	Fijo	Mujer	España	0	0	0	RÈgimen general	893	Permanente	893		893	No manual no cualificado		UE-28
10118T0EB960100						RÈgimen general	No manual no cualificado	Empleo	Fijo	Mujer	España	0	0	0	RÈgimen general	216	Permanente	216		216	No manual no cualificado		UE-28	35-44
10119E0QF710100	2012	2012	42	Comun	Ojo y anexos	RÈgimen general	No manual no cualificado	Empleo	Fijo	Mujer	España	2	2	1	RÈgimen general	535	Permanente	535	42	535	No manual no cualificado	H10.9	UE-28
10119E0QF710100	2012			Comun	Otros sÌntomas	RÈgimen general	No manual no cualificado	Empleo	Fijo	Mujer	España	2	2	1	RÈgimen general	535	Permanente	535	42	535	No manual no cualificado		UE-28
10119E0VH930100						RÈgimen general	No manual no cualificado	Empleo	Fijo	Mujer	España	0	0	0	RÈgimen general	1096	Permanente	1096		1096	No manual no cualificado		UE-28	35-44
10119L0VH430100	2013	2013	8	Comun	Respiratorias	RÈgimen general	Manual cualificado	Empleo	Fijo	Mujer	España	1	1	1	RÈgimen general	1096	Permanente	1096	8	1096	Manual cualificado	J06.9	UE-28	35-44
10120F0QF750100						RÈgimen general	Manual no cualificado	Empleo	Temporal	Mujer	España	0	0	0	RÈgimen general	97	Temporal	97		97	Manual no cualificado		UE-28
10120W0V0040100						RÈgimen general	Manual cualificado	Empleo	Temporal	Mujer	España	0	0	0	RÈgimen general	15	Temporal	15		15	Manual cualificado		UE-28
10120W0VH750100						RÈgimen general	Manual no cualificado	Empleo	Fijo	Mujer	Resto Centro/Sudamérica	0	0	0	RÈgimen general	1096	Permanente	1096		1096	Manual no cualificado		Otros	45-54
10121J0VH040100						RÈgimen general	Manual cualificado	Empleo	Temporal	Mujer	España	0	0	0	RÈgimen general	96	Temporal	96		96	Manual cualificado		UE-28
10121Q0VH770100						RÈgimen general	No manual no cualificado	Empleo	Temporal	Mujer	España	0	0	0	RÈgimen general	61	Temporal	61		65	No manual no cualificado		UE-28
10121Y0V0770100						RÈgimen general	No manual cualificado	Empleo	Fijo	Mujer	Perú	0	0	0	RÈgimen general	1096	Permanente	1096		1096	No manual cualificado		Otros	25-34
10122A0QF670100						RÈgimen general	No manual cualificado	Empleo	Temporal	Mujer	España	0	0	0	RÈgimen general	901	Temporal	901		901	No manual cualificado		UE-28	25-34
10122G0VH750100						RÈgimen general	Manual cualificado	Empleo	Temporal	Mujer	España	0	0	0	RÈgimen general	121	Temporal	171		241	Manual cualificado		UE-28
10123E0EB750100						RÈgimenes especiales		Empleo		Mujer	Ecuador	0	0	0	RÈgimen general	0	Permanente	920		920	No manual no cualificado		Otros	35-44
10123G0EB510100						RÈgimen general	No manual no cualificado	Empleo	Temporal	Mujer	España	0	0	0	RÈgimen general	662	Permanente	662		1062	Manual cualificado		UE-28	35-44
10123M0VH750100	2012	2012	1	Comun	Infecciosas	RÈgimen general	Manual no cualificado	Empleo	Fijo	Mujer	Ecuador	1	1	1	RÈgimen general	1096	Permanente	1096	1	1096	Manual no cualificado	A09	Otros	45-54
10123N0EB770100						RÈgimen general	No manual no cualificado	Empleo	Fijo	Mujer	España	0	0	0	RÈgimen general	92	Permanente	92		92	No manual no cualificado		UE-28
10125A0V0370100						RÈgimen general	No manual no cualificado	Empleo	Temporal	Mujer	España	0	0	0	RÈgimen general	1096	Temporal	1096		1096	No manual no cualificado		UE-28
10125C0V0980100	2014	2014	41	Comun	Cardiovasculares	RÈgimen general	No manual cualificado	Empleo	Fijo	Mujer	España	1	1	1	RÈgimen general	1096	Permanente	1096	41	1096	No manual cualificado	\N	UE-28	45-54
10125Y0EB510100						RÈgimen general		Empleo	Fijo	Mujer	España	0	0	0	RÈgimen general	0	Permanente	791		791	Manual cualificado		UE-28	35-44
10126J0QF750100						RÈgimen general	Manual no cualificado	Empleo	Temporal	Mujer	España	0	0	0	RÈgimen general	3	Temporal	3		3	Manual no cualificado		UE-28
10126W0QF680100						RÈgimen general	No manual no cualificado	Empleo	Fijo	Mujer	España	0	0	0	RÈgimen general	1069	Permanente	841		1069	No manual no cualificado		UE-28	25-34
10126Y0V0780100	2014	2014	3	Comun	Sistema Nervioso	RÈgimen general	Manual no cualificado	Empleo	Fijo	Mujer	Colombia	1	1	1	RÈgimen general	114	Permanente	114		114	Manual no cualificado	\N	Otros
10127H0V0160100						RÈgimen general	Manual cualificado	Empleo	Temporal	Mujer	Brasil	0	0	0	RÈgimen general	392	Temporal	232		428	Manual cualificado		Otros	25-34
10127L0QF510100	2014	2014	15	Comun	Mentales	RÈgimen general	No manual no cualificado	Empleo	Fijo	Mujer	España	1	1	1	RÈgimen general	1096	Permanente	1096	15	1096	No manual no cualificado	\N	UE-28	35-44
10128N0EB780100						RÈgimen general	No manual no cualificado	Empleo	Temporal	Mujer	España	0	0	0	RÈgimen general	234	Permanente	234		235	Manual cualificado		UE-28
10128Y0V0370100	2012	2012	3	Comun	Infecciosas	RÈgimen general	No manual no cualificado	Empleo	Fijo	Mujer	España	2	2	2	RÈgimen general	930	Permanente	930	9	930	No manual no cualificado	A09	UE-28
10128Y0V0370100	2014	2014	6	Comun	Infecciosas	RÈgimen general	No manual no cualificado	Empleo	Fijo	Mujer	España	2	2	2	RÈgimen general	930	Permanente	930	9	930	No manual no cualificado	\N	UE-28
10128Y0VH160100						RÈgimen general	Manual cualificado	Empleo	Temporal	Mujer	España	0	0	0	RÈgimen general	41	Temporal	41		41	Manual cualificado		UE-28
10129B0V0040100						RÈgimen general	No manual no cualificado	Empleo	Fijo	Mujer	Colombia	0	0	0	RÈgimen general	1096	Permanente	1096		1096	No manual no cualificado		Otros	35-44
10129D0V0780100						RÈgimen general	No manual no cualificado	Empleo	Temporal	Mujer	Brasil	0	0	0	RÈgimen general	4	Temporal	4		4	No manual no cualificado		Otros	25-34
10133C0VH380100	2012	2012	2	Comun	Cardiovasculares	RÈgimen general	Manual cualificado	Empleo	Fijo	Mujer	España	2	2	1	RÈgimen general	438	Permanente	438	2	438	Manual cualificado	I10	UE-28
10133C0VH380100	2012			Comun	MusculoesquelÈticas	RÈgimen general	Manual cualificado	Empleo	Fijo	Mujer	España	2	2	1	RÈgimen general	438	Permanente	438	2	438	Manual cualificado		UE-28
10136M0EB220100	2014	2014	1	Comun	Digestivas	RÈgimen general	Manual no cualificado	Empleo	Fijo	Mujer	España	1	1	1	RÈgimen general	1033	Permanente	1033	1	1033	Manual no cualificado	\N	UE-28	45-54
10137F0V0210100	2013	2013	35	Comun	Respiratorias	RÈgimen general	No manual no cualificado	Empleo	Fijo	Mujer	España	2	2	2	RÈgimen general	1096	Permanente	1096	37	1096	No manual no cualificado	466.0	UE-28
10137F0V0210100	2013	2013	2	Comun	Otros sÌntomas	RÈgimen general	No manual no cualificado	Empleo	Fijo	Mujer	España	2	2	2	RÈgimen general	1096	Permanente	1096	37	1096	No manual no cualificado	788.1	UE-28
10137K0VH800100						RÈgimen general	Manual cualificado	Empleo	Temporal	Mujer	España	0	0	0	RÈgimen general	153	Temporal	153		153	Manual cualificado		UE-28
10137Z0V0610100						RÈgimen general	No manual no cualificado	Empleo	Fijo	Mujer	España	0	0	0	RÈgimen general	1096	Permanente	1096		1096	No manual no cualificado		UE-28	45-54
10138P0VH690100	2012	2012	1	Comun	Embarazo	RÈgimen general	No manual no cualificado	Empleo	Fijo	Mujer	España	3	3	3	RÈgimen general	977	Permanente	977	45	977	No manual no cualificado	O06	UE-28	35-44
10138P0VH690100	2014	2014	22	Comun	Lesiones y envenenamiento	RÈgimen general	No manual no cualificado	Empleo	Fijo	Mujer	España	3	3	3	RÈgimen general	977	Permanente	977	45	977	No manual no cualificado	\N	UE-28	35-44
10138P0VH690100	2014	2014	22	Comun	Lesiones y envenenamiento	RÈgimen general	No manual no cualificado	Empleo	Fijo	Mujer	España	3	3	3	RÈgimen general	977	Permanente	977	45	977	No manual no cualificado	\N	UE-28	35-44
10139S0EB850100						RÈgimen general	Manual cualificado	Empleo	Fijo	Mujer	España	0	0	0	RÈgimen general	1096	Permanente	1096		1096	Manual cualificado		UE-28	35-44
10140A0QF630100						RÈgimen general	Manual no cualificado	Empleo	Fijo	Mujer	Resto África	0	0	0	RÈgimen general	496	Permanente	672		672	Manual cualificado		Otros	45-54
10140D0EB550100						RÈgimen general	No manual no cualificado	Empleo	Temporal	Mujer	España	0	0	0	RÈgimen general	697	Temporal	575		697	No manual no cualificado		UE-28
10140D0VH010100						RÈgimenes especiales		Empleo		Mujer	República Dominicana	0	0	0	RÈgimen general	0	Permanente	1005		1005	No manual no cualificado		Otros	35-44
10140E0V0700100						RÈgimenes especiales		Empleo		Mujer	Resto Centro/Sudamérica	0	0	0	RÈgimen general	111	Temporal	841		1017	Manual cualificado		Otros	45-54
10140G0V0000100						RÈgimen general	No manual cualificado	Empleo	Temporal	Mujer	España	0	0	0	RÈgimen general	616	Temporal	616		616	No manual cualificado		UE-28	25-34
10140J0VH600100						RÈgimen general	No manual no cualificado	Empleo	Temporal	Mujer	Ecuador	0	0	0	RÈgimen general	273	Temporal	630		630	No manual no cualificado		Otros
10140L0VH680100	2012	2012	4	Comun	Piel	RÈgimen general	Manual no cualificado	Empleo	Fijo	Mujer	Resto Centro/Sudamérica	1	1	1	RÈgimen general	923	Permanente	923	4	923	Manual no cualificado	L60.0	Otros	45-54
10140N0EB590100	2012	2012	4	Comun	Infecciosas	RÈgimen general	No manual no cualificado	Empleo	Temporal	Mujer	España	1	1	1	RÈgimen general	215	Temporal	215		215	No manual no cualificado	079.9	UE-28
10140Q0QF650100						RÈgimen general	No manual no cualificado	Empleo	Temporal	Mujer	España	0	0	0	RÈgimen general	34	Temporal	34		34	No manual no cualificado		UE-28
10140T0VH580100						RÈgimen general	Manual no cualificado	Empleo	Temporal	Mujer	España	0	0	0	RÈgimen general	265	Temporal	399		399	No manual no cualificado		UE-28
10140Z0EB080100						RÈgimen general	Manual no cualificado	Empleo	Fijo	Mujer	España	0	0	0	RÈgimen general	647	Temporal	647		891	Manual cualificado		UE-28	45-54
10140Z0QF010100						RÈgimen general	No manual no cualificado	Empleo	Temporal	Mujer	España	0	0	0	RÈgimen general	91	Temporal	91		91	No manual no cualificado		UE-28
10141A0VH530100	2012	2012	67	Comun	Lesiones y envenenamiento	RÈgimen general	No manual no cualificado	Empleo	Fijo	Mujer	España	1	1	1	RÈgimen general	1096	Permanente	1096	67	1096	No manual no cualificado	S29.9	UE-28
10141C0EB530100						RÈgimen general	No manual no cualificado	Empleo	Temporal	Mujer	España	0	0	0	RÈgimen general	394	Permanente	200		394	No manual no cualificado		UE-28
10141H0EB580100						RÈgimen general	No manual no cualificado	Empleo	Fijo	Mujer	España	0	0	0	RÈgimen general	162	Permanente	162		162	No manual no cualificado		UE-28
10141J0EB590100						RÈgimen general	No manual no cualificado	Empleo	Temporal	Mujer	España	0	0	0	RÈgimen general	560	Permanente	496		833	Manual cualificado		UE-28
10141S0VH000100	2012	2012	2	Comun	Respiratorias	RÈgimen general	No manual no cualificado	Empleo	Fijo	Mujer	España	2	2	2	RÈgimen general	1095	Permanente	1095	60	1095	No manual no cualificado	J00	UE-28	25-34
10141S0VH000100	2012	2012	58	Comun	Embarazo	RÈgimen general	No manual no cualificado	Empleo	Fijo	Mujer	España	2	2	2	RÈgimen general	1095	Permanente	1095	60	1095	No manual no cualificado	O47	UE-28	25-34
10141V0QF650100						RÈgimen general	No manual no cualificado	Empleo	Fijo	Mujer	Argentina	0	0	0	RÈgimen general	485	Permanente	485		489	No manual no cualificado		Otros
10141X0VH010100	2014	2014	1	Comun	MusculoesquelÈticas	RÈgimen general	Manual cualificado	Empleo	Temporal	Mujer	España	1	1	1	RÈgimen general	427	Temporal	414	1	648	No manual no cualificado	\N	UE-28
10141Z0EB680100						RÈgimen general	Manual no cualificado	Empleo	Temporal	Mujer	Ecuador	0	0	0	RÈgimen general	202	Permanente	153		202	Manual no cualificado		Otros
10142C0VH590100						RÈgimen general	Manual no cualificado	Empleo	Temporal	Mujer	España	0	0	0	RÈgimen general	511	Temporal	511		511	Manual no cualificado		UE-28
10142K0EB530100						RÈgimen general	No manual no cualificado	Empleo	Temporal	Mujer	España	0	0	0	RÈgimen general	22	Temporal	22		22	No manual no cualificado		UE-28
10142K0QF000100	2012	2012	5	Comun	Respiratorias	RÈgimen general	No manual no cualificado	Empleo	Fijo	Mujer	España	4	4	4	RÈgimen general	1096	Permanente	1096	15	1096	No manual no cualificado	J03.9	UE-28	25-34
10142K0QF000100	2013	2013	2	Comun	Lesiones y envenenamiento	RÈgimen general	No manual no cualificado	Empleo	Fijo	Mujer	España	4	4	4	RÈgimen general	1096	Permanente	1096	15	1096	No manual no cualificado	S93.4	UE-28	25-34
10142K0QF000100	2013	2013	5	Comun	Lesiones y envenenamiento	RÈgimen general	No manual no cualificado	Empleo	Fijo	Mujer	España	4	4	4	RÈgimen general	1096	Permanente	1096	15	1096	No manual no cualificado	S93.4	UE-28	25-34
10142K0QF000100	2014	2014	3	Comun	Digestivas	RÈgimen general	No manual no cualificado	Empleo	Fijo	Mujer	España	4	4	4	RÈgimen general	1096	Permanente	1096	15	1096	No manual no cualificado	\N	UE-28	25-34
10142K0VH680100	2012	2012	6	Comun	Embarazo	RÈgimen general	Manual cualificado	Empleo	Fijo	Mujer	Cuba	2	2	2	RÈgimen general	538	Temporal	365	30	538	Manual cualificado	O02.0	Otros	25-34
10142K0VH680100	2013	2013	24	Comun	MusculoesquelÈticas	RÈgimen general	Manual cualificado	Empleo	Fijo	Mujer	Cuba	2	2	2	RÈgimen general	538	Temporal	365	30	538	Manual cualificado	M54.5	Otros	25-34
10142M0EB010100	2014	2014	1	Comun	Infecciosas	RÈgimen general	No manual no cualificado	Empleo	Temporal	Mujer	España	1	1	1	RÈgimen general	367	Temporal	402	1	402	No manual no cualificado	\N	UE-28
10142N0V0080100						RÈgimen general	No manual no cualificado	Empleo	Fijo	Mujer	España	0	0	0	RÈgimen general	1096	Permanente	1096		1096	No manual no cualificado		UE-28	45-54
10142Q0QF700100	2014	2014	14	Comun	Respiratorias	RÈgimen general	Manual no cualificado	Empleo	Temporal	Mujer	Marruecos	2	2	2	RÈgimen general	846	Permanente	846	15	865	No manual no cualificado	\N	Otros	25-34
10142Q0QF700100	2014	2014	1	Comun	MusculoesquelÈticas	RÈgimen general	Manual no cualificado	Empleo	Temporal	Mujer	Marruecos	2	2	2	RÈgimen general	846	Permanente	846	15	865	No manual no cualificado	\N	Otros	25-34
10142R0V0700100	2014	2014	35	Comun	MusculoesquelÈticas	RÈgimenes especiales		Empleo		Mujer	Resto Centro/Sudamérica	1	1	1	RÈgimen general	0	Permanente	940	35	940	Manual cualificado	\N	Otros	25-34
10142X0V0590100						RÈgimen general	Manual no cualificado	Empleo	Temporal	Mujer	España	0	0	0	RÈgimen general	302	Temporal	330		330	Manual no cualificado		UE-28
10143A0VH580100						RÈgimen general	No manual no cualificado	Empleo	Temporal	Mujer	España	0	0	0	RÈgimen general	26	Temporal	26		26	No manual no cualificado		UE-28
10143B0EB000100						RÈgimen general	Manual cualificado	Empleo	Temporal	Mujer	España	0	0	0	RÈgimen general	74	Temporal	74		74	Manual cualificado		UE-28	25-34
10143H0VH550100						RÈgimen general	No manual no cualificado	Empleo	Fijo	Mujer	España	0	0	0	RÈgimen general	991	Permanente	991		991	No manual no cualificado		UE-28	25-34
10143K0EB670100						RÈgimen general	Manual no cualificado	Empleo	Temporal	Mujer	España	0	0	0	RÈgimen general	6	Temporal	6		6	Manual no cualificado		UE-28
10143K0QF600100	2013	2013	27	Comun	MusculoesquelÈticas	RÈgimen general	No manual cualificado	Empleo	Fijo	Mujer	Reino Unido	1	1	1	RÈgimen general	717	Permanente	717	27	717	No manual cualificado	M54.5	UE-28	25-34
10143N0EB550100	2012	2012	33	Comun	MusculoesquelÈticas	RÈgimen general	No manual no cualificado	Empleo	Fijo	Mujer	España	2	2	2	RÈgimen general	506	Permanente	506	33	507	No manual no cualificado	M54.5	UE-28
10143N0EB550100	2013	2013	3	Comun	Mentales	RÈgimen general	No manual no cualificado	Empleo	Fijo	Mujer	España	2	2	2	RÈgimen general	506	Permanente	506	33	507	No manual no cualificado	F41.9	UE-28
10143Q0EB680100						RÈgimen general	Manual cualificado	Empleo	Temporal	Mujer	Ecuador	0	0	0	RÈgimen general	255	Temporal	286		286	No manual no cualificado		Otros
10143V0EB080100						RÈgimen general	No manual cualificado	Empleo	Temporal	Mujer	España	0	0	0	RÈgimen general	918	Temporal	918		918	No manual cualificado		UE-28	45-54
10143W0V0010100	2012	2012	1	Comun	Digestivas	RÈgimen general	Manual no cualificado	Empleo	Temporal	Mujer		6	6	6	RÈgimen general	716	Temporal	996	28	996	No manual no cualificado	K52.9
10143W0V0010100	2012	2012	6	Comun	Infecciosas	RÈgimen general	Manual no cualificado	Empleo	Temporal	Mujer		6	6	6	RÈgimen general	716	Temporal	996	28	996	No manual no cualificado	A09
10143W0V0010100	2012	2012	10	Comun	Genito-urinarias	RÈgimen general	Manual no cualificado	Empleo	Temporal	Mujer		6	6	6	RÈgimen general	716	Temporal	996	28	996	No manual no cualificado	N13.6
10143W0V0010100	2013	2013	1	Comun	Genito-urinarias	RÈgimen general	Manual no cualificado	Empleo	Temporal	Mujer		6	6	6	RÈgimen general	716	Temporal	996	28	996	No manual no cualificado	N30
10143W0V0010100	2013	2013	1	Comun	Infecciosas	RÈgimen general	Manual no cualificado	Empleo	Temporal	Mujer		6	6	6	RÈgimen general	716	Temporal	996	28	996	No manual no cualificado	A09
10143W0V0010100	2014	2014	9	Comun	Mentales	RÈgimen general	Manual no cualificado	Empleo	Temporal	Mujer		6	6	6	RÈgimen general	716	Temporal	996	28	996	No manual no cualificado	\N
10143Y0EB010100						RÈgimen general	Manual cualificado	Empleo	Temporal	Mujer	España	0	0	0	RÈgimen general	232	Temporal	339		339	Manual cualificado		UE-28
10144B0QF530100						RÈgimen general	Manual cualificado	Empleo	Temporal	Mujer	España	0	0	0	RÈgimen general	79	Temporal	91		91	Manual no cualificado		UE-28
10144D0V0550100						RÈgimen general	No manual cualificado	Empleo	Temporal	Mujer	España	0	0	0	RÈgimen general	280	Temporal	280		280	No manual cualificado		UE-28	25-34
10144E0QF600100						RÈgimen general	Manual no cualificado	Empleo	Fijo	Mujer	Ecuador	0	0	0	RÈgimen general	1042	Permanente	941		1042	Manual no cualificado		Otros	45-54
10144G0V0560100						RÈgimen general	No manual no cualificado	Empleo	Temporal	Mujer	España	0	0	0	RÈgimen general	31	Temporal	31		31	No manual no cualificado		UE-28
10144H0QF010100						RÈgimen general	No manual no cualificado	Empleo	Temporal	Mujer	España	0	0	0	RÈgimen general	45	Temporal	45		45	No manual no cualificado		UE-28
10144M0V0650100	2013	2013	2	Comun	Otros sÌntomas	RÈgimen general	No manual no cualificado	Empleo	Fijo	Mujer	Colombia	4	4	4	RÈgimen general	1096	Permanente	1096	71	1096	No manual no cualificado	R04.0	Otros	25-34
10144M0V0650100	2014	2014	5	Comun	Embarazo	RÈgimen general	No manual no cualificado	Empleo	Fijo	Mujer	Colombia	4	4	4	RÈgimen general	1096	Permanente	1096	71	1096	No manual no cualificado	\N	Otros	25-34
10144M0V0650100	2014	2014	2	Comun	MusculoesquelÈticas	RÈgimen general	No manual no cualificado	Empleo	Fijo	Mujer	Colombia	4	4	4	RÈgimen general	1096	Permanente	1096	71	1096	No manual no cualificado	\N	Otros	25-34
10144M0V0650100	2014	2014	62	Comun	MusculoesquelÈticas	RÈgimen general	No manual no cualificado	Empleo	Fijo	Mujer	Colombia	4	4	4	RÈgimen general	1096	Permanente	1096	71	1096	No manual no cualificado	\N	Otros	25-34
10144N0EB000100						RÈgimen general	No manual no cualificado	Empleo	Temporal	Mujer	España	0	0	0	RÈgimen general	385	Temporal	249		385	No manual no cualificado		UE-28	25-34
10144S0V0400100	2014			Comun	MusculoesquelÈticas	RÈgimen general	Manual cualificado	Empleo	Fijo	Mujer	España	1	1	0	RÈgimen general	1096	Permanente	1096		1096	Manual cualificado		UE-28
10144T0QF000100						RÈgimen general	No manual cualificado	Empleo	Temporal	Mujer	España	0	0	0	RÈgimen general	429	Temporal	429		429	No manual cualificado		UE-28	25-34
10144V0VH600100						RÈgimen general	Manual no cualificado	Empleo	Temporal	Mujer	Argentina	0	0	0	RÈgimen general	184	Temporal	184		184	Manual no cualificado		Otros
10145C0VH550100	2012	2012	71	Comun	Otros sÌntomas	RÈgimen general	Manual no cualificado	Empleo	Temporal	Mujer	España	1	1	1	RÈgimen general	1096	Temporal	1096	71	1096	Manual no cualificado	R42	UE-28	25-34
10145D0EB560100						RÈgimen general	Manual cualificado	Empleo	Temporal	Mujer	España	0	0	0	RÈgimen general	184	Temporal	294		294	Manual cualificado		UE-28
10145D0V0000100						RÈgimen general	Manual cualificado	Empleo	Temporal	Mujer	España	0	0	0	RÈgimen general	203	Temporal	203		203	Manual cualificado		UE-28	25-34
10145H0EB680100	2012	2012	21	Comun	MusculoesquelÈticas	RÈgimen general	Manual no cualificado	Empleo	Temporal	Mujer	Resto Europa	1	1	1	RÈgimen general	78	Temporal	87	21	87	Manual cualificado	M77.1	Otros	35-44
10145L0VH000100						RÈgimen general	No manual no cualificado	Empleo	Temporal	Mujer	España	0	0	0	RÈgimen general	2	Temporal	2		2	No manual no cualificado		UE-28
10145N0QF530100						RÈgimen general	Manual cualificado	Empleo	Temporal	Mujer	España	0	0	0	RÈgimen general	187	Temporal	250		250	Manual no cualificado		UE-28
10145P0EB010100	2012	2012	1	Comun	Respiratorias	RÈgimen general	Manual cualificado	Empleo	Fijo	Mujer	Colombia	4	4	4	RÈgimen general	1096	Permanente	1096	7	1096	Manual cualificado	J11.1	Otros	35-44
10145P0EB010100	2012	2012	2	Comun	Respiratorias	RÈgimen general	Manual cualificado	Empleo	Fijo	Mujer	Colombia	4	4	4	RÈgimen general	1096	Permanente	1096	7	1096	Manual cualificado	J11	Otros	35-44
10145P0EB010100	2013	2013	3	Comun	Respiratorias	RÈgimen general	Manual cualificado	Empleo	Fijo	Mujer	Colombia	4	4	4	RÈgimen general	1096	Permanente	1096	7	1096	Manual cualificado	J22	Otros	35-44
10145P0EB010100	2014	2014	1	Comun	Ojo y anexos	RÈgimen general	Manual cualificado	Empleo	Fijo	Mujer	Colombia	4	4	4	RÈgimen general	1096	Permanente	1096	7	1096	Manual cualificado	\N	Otros	35-44
10145R0QF000100	2012	2012	1	Comun	Sistema Nervioso	RÈgimen general	No manual no cualificado	Empleo	Fijo	Mujer	España	3	3	3	RÈgimen general	1096	Permanente	1096	9	1096	No manual no cualificado	G43	UE-28	25-34
10145R0QF000100	2013	2013	2	Comun	Respiratorias	RÈgimen general	No manual no cualificado	Empleo	Fijo	Mujer	España	3	3	3	RÈgimen general	1096	Permanente	1096	9	1096	No manual no cualificado	J11.1	UE-28	25-34
10145R0QF000100	2014	2014	6	Comun	Respiratorias	RÈgimen general	No manual no cualificado	Empleo	Fijo	Mujer	España	3	3	3	RÈgimen general	1096	Permanente	1096	9	1096	No manual no cualificado	\N	UE-28	25-34
10145Y0QF450100	2014	2014	2	Comun	Respiratorias	RÈgimen general	No manual cualificado	Empleo	Fijo	Mujer	España	1	1	1	RÈgimen general	1095	Permanente	1095	2	1095	No manual cualificado	\N	UE-28	35-44
10145Y0QF680100	2014	2014	2	Comun	Respiratorias	RÈgimen general	Manual no cualificado	Empleo	Temporal	Mujer	Argentina	1	1	1	RÈgimen general	270	Temporal	314	2	314	No manual no cualificado	\N	Otros	35-44
10146F0VH670100	2012	2012	13	Comun	Lesiones y envenenamiento	RÈgimen general	No manual no cualificado	Empleo	Fijo	Mujer		1	1	1	RÈgimen general	196	Permanente	196	13	196	No manual no cualificado	T14.0		25-34
10146K0VH550100	2013			Comun	Mentales	RÈgimen general	Manual cualificado	Empleo	Temporal	Mujer	España	1	1	0	RÈgimen general	342	Permanente	338		462	Manual cualificado		UE-28	25-34
10146P0QF080100	2013	2013	1	Comun	Digestivas	RÈgimen general	No manual cualificado	Empleo	Fijo	Mujer	España	4	4	3	RÈgimen general	1096	Permanente	1096	50	1096	No manual cualificado	K52.9	UE-28	45-54
10146P0QF080100	2013	2013	8	Comun	Cardiovasculares	RÈgimen general	No manual cualificado	Empleo	Fijo	Mujer	España	4	4	3	RÈgimen general	1096	Permanente	1096	50	1096	No manual cualificado	451	UE-28	45-54
10146P0QF080100	2013	2013	12	Comun	Cardiovasculares	RÈgimen general	No manual cualificado	Empleo	Fijo	Mujer	España	4	4	3	RÈgimen general	1096	Permanente	1096	50	1096	No manual cualificado	I80.9	UE-28	45-54
10146P0QF080100	2014	2015	29	Comun	Lesiones y envenenamiento	RÈgimen general	No manual cualificado	Empleo	Fijo	Mujer	España	4	4	3	RÈgimen general	1096	Permanente	1096	50	1096	No manual cualificado	\N	UE-28	45-54
10146R0VH590100						RÈgimen general	Manual no cualificado	Empleo	Temporal	Mujer	España	0	0	0	RÈgimen general	31	Temporal	43		43	No manual no cualificado		UE-28
10146Y0V0560100						RÈgimen general	Manual no cualificado	Empleo	Temporal	Mujer	España	0	0	0	RÈgimen general	43	Temporal	43		43	Manual no cualificado		UE-28
10146Z0EB000100	2013	2013	91	Comun	Lesiones y envenenamiento	RÈgimen general	Manual cualificado	Empleo	Fijo	Mujer	España	1	1	1	RÈgimen general	1096	Permanente	1096	91	1096	Manual cualificado	S93.4	UE-28	25-34
10146Z0V0590100						RÈgimen general	Manual cualificado	Empleo	Fijo	Mujer	España	0	0	0	RÈgimen general	53	Permanente	52		53	Manual cualificado		UE-28
10147A0QF000100						RÈgimen general	Manual no cualificado	Empleo	Fijo	Mujer	España	0	0	0	RÈgimen general	913	Permanente	913		913	Manual no cualificado		UE-28	25-34
10147A0VH680200						AutÛnomos		Empleo		Mujer	Resto Centro/Sudamérica	0	0	0	RÈgimen general	624	Permanente	610		756	No manual no cualificado		Otros	25-34
10147P0QF680100						RÈgimen general	Manual cualificado	Empleo	Fijo	Mujer	Resto Centro/Sudamérica	0	0	0	RÈgimen general	1096	Permanente	1096		1096	Manual cualificado		Otros	35-44
10147Q0EB550100						RÈgimen general	No manual no cualificado	Empleo	Temporal	Mujer	España	0	0	0	RÈgimen general	779	Temporal	1054		1054	No manual no cualificado		UE-28
10147Q0VH700100						RÈgimen general		Empleo	Fijo	Mujer	Bolivia	0	0	0	RÈgimen general	69	Permanente	183		256	No manual no cualificado		Otros	25-34
10147V0VH560100	2012	2012	3	Comun	Respiratorias	RÈgimen general	No manual no cualificado	Empleo	Fijo	Mujer	España	1	1	1	RÈgimen general	1096	Permanente	1096	3	1096	No manual no cualificado	J03.9	UE-28
10147W0EB670100						RÈgimen general	No manual no cualificado	Empleo	Fijo	Mujer	Resto Centro/Sudamérica	0	0	0	RÈgimen general	1096	Permanente	1096		1096	No manual no cualificado		Otros
10148A0QF600100						RÈgimen general	No manual no cualificado	Empleo	Temporal	Mujer	España	0	0	0	RÈgimen general	902	Permanente	780		902	No manual no cualificado		UE-28
10148H0V0080100						RÈgimen general	Manual no cualificado	Empleo	Temporal	Mujer	España	0	0	0	RÈgimen general	369	Temporal	730		731	Manual no cualificado		UE-28	45-54
10148K0VH600100						RÈgimen general	Manual no cualificado	Empleo	Fijo	Mujer	España	0	0	0	RÈgimen general	370	Permanente	370		370	Manual no cualificado		UE-28
10148N0V0000100						RÈgimen general	No manual cualificado	Empleo	Fijo	Mujer	España	0	0	0	RÈgimen general	1096	Permanente	1096		1096	No manual cualificado		UE-28	25-34
10148P0QF590100						RÈgimen general	Manual cualificado	Empleo	Temporal	Mujer	España	0	0	0	RÈgimen general	31	Permanente	31		34	No manual no cualificado		UE-28
10148Q0VH610100						RÈgimenes especiales		Empleo		Mujer	Ecuador	0	0	0	RÈgimen general	0	Permanente	1065		1065	No manual cualificado		Otros
10148V0VH010100						RÈgimen general	No manual no cualificado	Empleo	Temporal	Mujer	España	0	0	0	RÈgimen general	187	Temporal	187		187	No manual no cualificado		UE-28
10149A0EB580100						RÈgimen general	No manual no cualificado	Empleo	Temporal	Mujer	España	0	0	0	RÈgimen general	22	Temporal	45		45	No manual cualificado		UE-28
10149B0VH530200						RÈgimen general	No manual no cualificado	Empleo	Fijo	Mujer	España	0	0	0	RÈgimen general	279	Permanente	279		279	No manual no cualificado		UE-28
10149D0V0560100						RÈgimen general	Manual no cualificado	Empleo	Temporal	Mujer	España	0	0	0	RÈgimen general	136	Permanente	136		227	Manual cualificado		UE-28
10149H0EB550100						RÈgimen general	Manual cualificado	Empleo	Temporal	Mujer	España	0	0	0	RÈgimen general	101	Temporal	289		289	No manual no cualificado		UE-28
10149T0QF010100						RÈgimen general	Manual cualificado	Empleo	Temporal	Mujer	España	0	0	0	RÈgimen general	93	Temporal	93		93	Manual cualificado		UE-28
10149V0EB000100						RÈgimen general	No manual cualificado	Empleo	Fijo	Mujer	España	0	0	0	RÈgimen general	1032	Permanente	1032		1032	No manual cualificado		UE-28	25-34
10149V0V0590100	2012	2012	4	Comun	MusculoesquelÈticas	RÈgimen general	Manual cualificado	Empleo	Temporal	Mujer	Resto África	1	1	1	RÈgimen general	854	Temporal	854	4	854	Manual cualificado	724.2	Otros	35-44
10149Y0QF550100	2012	2012	2	Comun	Infecciosas	RÈgimen general	No manual no cualificado	Empleo	Fijo	Mujer	España	3	3	3	RÈgimen general	822	Permanente	646	64	822	No manual no cualificado	A08.4	UE-28	25-34
10149Y0QF550100	2013	2013	9	Comun	Otros sÌntomas	RÈgimen general	No manual no cualificado	Empleo	Fijo	Mujer	España	3	3	3	RÈgimen general	822	Permanente	646	64	822	No manual no cualificado	R51	UE-28	25-34
10149Y0QF550100	2013	2013	53	Comun	MusculoesquelÈticas	RÈgimen general	No manual no cualificado	Empleo	Fijo	Mujer	España	3	3	3	RÈgimen general	822	Permanente	646	64	822	No manual no cualificado	M54.2	UE-28	25-34
10150W0VH420100						RÈgimen general	No manual cualificado	Empleo	Temporal	Mujer	España	0	0	0	RÈgimen general	1096	Temporal	1096		1096	No manual cualificado		UE-28	25-34
10152F0VH460100						RÈgimen general	No manual cualificado	Empleo	Temporal	Mujer	España	0	0	0	RÈgimen general	258	Temporal	258		258	No manual cualificado		UE-28	25-34
10152L0V0830100						RÈgimen general	Manual no cualificado	Empleo	Fijo	Mujer	España	0	0	0	RÈgimen general	1096	Permanente	1096		1096	Manual no cualificado		UE-28
10153C0EB240100						RÈgimen general	No manual no cualificado	Empleo	Fijo	Mujer	Marruecos	0	0	0	RÈgimen general	546	Permanente	546		546	No manual no cualificado		Otros
10153Q0V0240100						RÈgimen general	No manual no cualificado	Empleo	Fijo	Mujer	Ecuador	0	0	0	RÈgimen general	245	Temporal	292		396	No manual no cualificado		Otros	25-34
10155T0V0460100						RÈgimen general	No manual no cualificado	Empleo	Temporal	Mujer	España	0	0	0	RÈgimen general	577	Permanente	338		577	No manual no cualificado		UE-28	25-34
10155W0VH890100						RÈgimen general	Manual cualificado	Empleo	Temporal	Mujer	España	0	0	0	RÈgimen general	1	Temporal	1		1	Manual cualificado		UE-28	45-54
10157W0V0690200						RÈgimen general	Manual no cualificado	Empleo	Fijo	Mujer	España	0	0	0	RÈgimen general	244	Permanente	244		244	Manual no cualificado		UE-28
10158C0V0610100						RÈgimen general	Manual no cualificado	Empleo	Fijo	Mujer	España	0	0	0	RÈgimen general	20	Permanente	20		20	Manual no cualificado		UE-28
10158D0QF340100						RÈgimen general	No manual no cualificado	Empleo	Fijo	Mujer	España	0	0	0	RÈgimen general	434	Temporal	253		434	No manual no cualificado		UE-28	45-54
10158P0VH240100						RÈgimen general	Manual cualificado	Empleo	Fijo	Mujer	Marruecos	0	0	0	RÈgimen general	272	Permanente	272		272	No manual no cualificado		Otros
10159C0QF320100						RÈgimen general	No manual cualificado	Empleo	Fijo	Mujer	España	0	0	0	RÈgimen general	1096	Permanente	1096		1096	No manual cualificado		UE-28
10171B0VH920100						RÈgimen general	Manual cualificado	Empleo	Fijo	Mujer	España	0	0	0	RÈgimen general	1096	Permanente	1096		1096	Manual cualificado		UE-28
10171G0EB600100	2012	2012	49	Comun	Mentales	RÈgimen general	Manual cualificado	Empleo	Temporal	Mujer	España	2	2	2	RÈgimen general	590	Temporal	590	77	590	Manual cualificado	F41.9	UE-28
10171G0EB600100	2013	2013	28	Comun	Mentales	RÈgimen general	Manual cualificado	Empleo	Temporal	Mujer	España	2	2	2	RÈgimen general	590	Temporal	590	77	590	Manual cualificado	F41.9	UE-28
10171R0V0000100						RÈgimen general	No manual cualificado	Empleo	Fijo	Mujer	España	0	0	0	RÈgimen general	548	Permanente	548		548	No manual cualificado		UE-28
10173V0V0340100						RÈgimen general	No manual cualificado	Empleo	Fijo	Mujer	España	0	0	0	RÈgimen general	732	Permanente	1097		1097	No manual cualificado		UE-28	35-44
10175M0EB100100						RÈgimen general	No manual no cualificado	Empleo	Fijo	Mujer	España	0	0	0	RÈgimen general	248	Permanente	248		248	No manual no cualificado		UE-28	35-44
10175N0QF430100	2013	2013	30	Comun	Digestivas	RÈgimen general	No manual no cualificado	Empleo	Fijo	Mujer	España	1	1	1	RÈgimen general	1024	Permanente	1024	30	1024	No manual no cualificado	550.90	UE-28	25-34
10176K0QF000100						RÈgimen general	Manual cualificado	Empleo	Fijo	Mujer	España	0	0	0	RÈgimen general	51	Permanente	51		51	Manual cualificado		UE-28
10176R0QF040100						RÈgimen general	Manual cualificado	Empleo	Temporal	Mujer	España	0	0	0	RÈgimen general	656	Temporal	344		668	Manual no cualificado		UE-28
10176W0EB660100						RÈgimen general	No manual cualificado	Empleo	Temporal	Mujer	España	0	0	0	RÈgimen general	731	Temporal	778		986	No manual cualificado		UE-28	25-34
10178J0V0680100						RÈgimen general	No manual no cualificado	Empleo	Temporal	Mujer	España	0	0	0	RÈgimen general	7	Temporal	7		7	No manual no cualificado		UE-28
10178Q0QF750100						RÈgimen general	No manual cualificado	Empleo	Temporal	Mujer	Resto Centro/Sudamérica	0	0	0	RÈgimen general	1099	Temporal	1099		1099	No manual cualificado		Otros	25-34
10179F0V0050100	2013	2013	3	Comun	Infecciosas	RÈgimen general	No manual no cualificado	Empleo	Fijo	Mujer	Resto Europa	2	2	2	RÈgimen general	976	Permanente	687	6	976	No manual no cualificado	A04.9	Otros	25-34
10179F0V0050100	2013	2013	3	Comun	Respiratorias	RÈgimen general	No manual no cualificado	Empleo	Fijo	Mujer	Resto Europa	2	2	2	RÈgimen general	976	Permanente	687	6	976	No manual no cualificado	J06.9	Otros	25-34
10203A0V0690100	2012	2012	2	Comun	Otros sÌntomas	RÈgimen general	No manual no cualificado	Empleo	Fijo	Mujer	España	2	2	2	RÈgimen general	363	Permanente	363	4	363	No manual no cualificado	R10.1	UE-28
10203A0V0690100	2012	2012	2	Comun	Respiratorias	RÈgimen general	No manual no cualificado	Empleo	Fijo	Mujer	España	2	2	2	RÈgimen general	363	Permanente	363	4	363	No manual no cualificado	J11	UE-28
10204Q0QF880100	2013	2013	2	Comun	Respiratorias	RÈgimen general	No manual cualificado	Empleo	Fijo	Mujer	España	1	1	1	RÈgimen general	850	Permanente	850	2	850	No manual cualificado	J00	UE-28	35-44
10207L0EB950100						RÈgimen general	Manual no cualificado	Empleo	Fijo	Mujer	España	0	0	0	RÈgimen general	244	Permanente	244		244	Manual no cualificado		UE-28
10210R0QF240100	2012	2012	86	Comun	MusculoesquelÈticas	RÈgimen general	No manual no cualificado	Empleo	Temporal	Mujer	España	2	2	2	RÈgimen general	280	Temporal	291	108	291	No manual no cualificado	736.2	UE-28	45-54
10210R0QF240100	2012	2012	22	Comun	MusculoesquelÈticas	RÈgimen general	No manual no cualificado	Empleo	Temporal	Mujer	España	2	2	2	RÈgimen general	280	Temporal	291	108	291	No manual no cualificado	724.2	UE-28	45-54
10212K0QF710100	2012	2012	14	Comun	Otros sÌntomas	RÈgimen general	Manual no cualificado	Empleo	Fijo	Mujer	España	1	1	1	RÈgimen general	1096	Permanente	1096	14	1096	Manual no cualificado	R55	UE-28
10212M0VH410200	2012	2012	2	Comun	Cauas externas	RÈgimen general	Manual cualificado	Empleo	Fijo	Mujer	España	9	9	8	RÈgimen general	1025	Permanente	1025	222	1025	Manual cualificado	Y83	UE-28	25-34
10212M0VH410200	2012	2012	129	Comun	Mentales	RÈgimen general	Manual cualificado	Empleo	Fijo	Mujer	España	9	9	8	RÈgimen general	1025	Permanente	1025	222	1025	Manual cualificado	F41.9	UE-28	25-34
10212M0VH410200	2013	2013	1	Comun	Otros sÌntomas	RÈgimen general	Manual cualificado	Empleo	Fijo	Mujer	España	9	9	8	RÈgimen general	1025	Permanente	1025	222	1025	Manual cualificado	R42	UE-28	25-34
10212M0VH410200	2013	2013	1	Comun	Otros sÌntomas	RÈgimen general	Manual cualificado	Empleo	Fijo	Mujer	España	9	9	8	RÈgimen general	1025	Permanente	1025	222	1025	Manual cualificado	R42	UE-28	25-34
10212M0VH410200	2013	2013	83	Comun	Otros sÌntomas	RÈgimen general	Manual cualificado	Empleo	Fijo	Mujer	España	9	9	8	RÈgimen general	1025	Permanente	1025	222	1025	Manual cualificado	R42	UE-28	25-34
10212M0VH410200	2014	2014	1	Comun	Infecciosas	RÈgimen general	Manual cualificado	Empleo	Fijo	Mujer	España	9	9	8	RÈgimen general	1025	Permanente	1025	222	1025	Manual cualificado	\N	UE-28	25-34
10212M0VH410200	2014	2014	4	Comun	Infecciosas	RÈgimen general	Manual cualificado	Empleo	Fijo	Mujer	España	9	9	8	RÈgimen general	1025	Permanente	1025	222	1025	Manual cualificado	\N	UE-28	25-34
10212M0VH410200	2014	2014	1	Comun	Embarazo	RÈgimen general	Manual cualificado	Empleo	Fijo	Mujer	España	9	9	8	RÈgimen general	1025	Permanente	1025	222	1025	Manual cualificado	\N	UE-28	25-34
10212M0VH410200	2014			Comun	Genito-urinarias	RÈgimen general	Manual cualificado	Empleo	Fijo	Mujer	España	9	9	8	RÈgimen general	1025	Permanente	1025	222	1025	Manual cualificado		UE-28	25-34
10213R0QF200100	2012	2012	106	Comun	Cauas externas	RÈgimen general	Manual cualificado	Empleo	Temporal	Mujer	España	1	1	1	RÈgimen general	1038	Temporal	1038	106	1038	Manual cualificado	Y83	UE-28
10213Y0V0390100	2012			Comun	Embarazo	RÈgimen general	No manual cualificado	Empleo	Temporal	Mujer	España	1	1	0	RÈgimen general	1096	Temporal	1096		1096	No manual cualificado		UE-28	25-34
10215L0V0690100	2012	2012	80	Comun	MusculoesquelÈticas	RÈgimen general	No manual cualificado	Empleo	Fijo	Mujer	España	4	4	4	RÈgimen general	473	Permanente	473	172	473	No manual cualificado	724.2	UE-28
10215L0V0690100	2012	2012	23	Comun	Lesiones y envenenamiento	RÈgimen general	No manual cualificado	Empleo	Fijo	Mujer	España	4	4	4	RÈgimen general	473	Permanente	473	172	473	No manual cualificado	848.9	UE-28
10215L0V0690100	2012	2012	1	Comun	Infecciosas	RÈgimen general	No manual cualificado	Empleo	Fijo	Mujer	España	4	4	4	RÈgimen general	473	Permanente	473	172	473	No manual cualificado	009.1	UE-28
10215L0V0690100	2013	2013	68	Comun	Mentales	RÈgimen general	No manual cualificado	Empleo	Fijo	Mujer	España	4	4	4	RÈgimen general	473	Permanente	473	172	473	No manual cualificado	311	UE-28
10216D0V0390100						RÈgimen general	Manual cualificado	Empleo	Temporal	Mujer	España	0	0	0	RÈgimen general	819	Permanente	689		935	Manual cualificado		UE-28	35-44
10216E0EB740100	2012	2012	25	Comun	Ojo y anexos	RÈgimen general	No manual cualificado	Empleo	Fijo	Mujer	España	2	2	2	RÈgimen general	1096	Permanente	1096	34	1096	No manual cualificado	H02.1	UE-28	45-54
10216E0EB740100	2012	2012	9	Comun	Otros sÌntomas	RÈgimen general	No manual cualificado	Empleo	Fijo	Mujer	España	2	2	2	RÈgimen general	1096	Permanente	1096	34	1096	No manual cualificado	R20.2	UE-28	45-54
10218N0EB350100						RÈgimen general	Manual no cualificado	Empleo	Temporal	Mujer	España	0	0	0	RÈgimen general	673	Temporal	673		673	Manual no cualificado		UE-28
10223Q0QF980100						RÈgimen general	No manual no cualificado	Empleo	Fijo	Mujer	España	0	0	0	RÈgimen general	1	Permanente	1		1	No manual no cualificado		UE-28	35-44
10224Z0V0910100						RÈgimen general	No manual no cualificado	Empleo	Fijo	Mujer	España	0	0	0	RÈgimen general	1096	Permanente	1096		1096	No manual no cualificado		UE-28
10226Q0VH930100						RÈgimen general	No manual no cualificado	Empleo	Fijo	Mujer	España	0	0	0	RÈgimen general	1097	Permanente	1097		1097	No manual no cualificado		UE-28	45-54
10227A0EB670100	2012	2012	2	Comun	MusculoesquelÈticas	RÈgimen general	Manual no cualificado	Empleo	Fijo	Mujer	España	4	4	2	RÈgimen general	1096	Permanente	1096	115	1096	Manual no cualificado	M51	UE-28	45-54
10227A0EB670100	2012			Comun	MusculoesquelÈticas	RÈgimen general	Manual no cualificado	Empleo	Fijo	Mujer	España	4	4	2	RÈgimen general	1096	Permanente	1096	115	1096	Manual no cualificado		UE-28	45-54
10227A0EB670100	2013	2014	96	Comun	Lesiones y envenenamiento	RÈgimen general	Manual no cualificado	Empleo	Fijo	Mujer	España	4	4	2	RÈgimen general	1096	Permanente	1096	115	1096	Manual no cualificado	S42.3	UE-28	45-54
10227A0EB670100	2014	2014	17	Comun	MetabÛlicas	RÈgimen general	Manual no cualificado	Empleo	Fijo	Mujer	España	4	4	2	RÈgimen general	1096	Permanente	1096	115	1096	Manual no cualificado	\N	UE-28	45-54
10228A0VH960100	2012	2012	83	Comun	Sistema Nervioso	RÈgimen general	Manual cualificado	Empleo	Fijo	Mujer	España	1	1	1	RÈgimen general	471	Permanente	471	83	471	Manual cualificado	G56.0	UE-28	45-54
10228B0QF540100	2014	2014	24	Comun	Neoplasias	RÈgimen general	No manual no cualificado	Empleo	Fijo	Mujer	España	2	2	2	RÈgimen general	1096	Permanente	1096	29	1096	No manual no cualificado	\N	UE-28	45-54
10228B0QF540100	2014	2014	5	Comun	Sistema Nervioso	RÈgimen general	No manual no cualificado	Empleo	Fijo	Mujer	España	2	2	2	RÈgimen general	1096	Permanente	1096	29	1096	No manual no cualificado	\N	UE-28	45-54
10230E0V0040100						RÈgimen general	No manual no cualificado	Empleo	Fijo	Mujer	España	0	0	0	RÈgimen general	1096	Permanente	1096		1096	No manual no cualificado		UE-28	35-44
10230L0V0690100	2012			Comun	MusculoesquelÈticas	RÈgimen general	Manual cualificado	Empleo	Fijo	Mujer	España	1	1	0	RÈgimen general	1097	Permanente	1097		1097	Manual cualificado		UE-28	25-34
10236S0V0710200						RÈgimen general	No manual no cualificado	Empleo	Fijo	Mujer	Resto Centro/Sudamérica	0	0	0	RÈgimen general	32	Permanente	32		32	No manual no cualificado		Otros	25-34
10238Z0QF010100	2013	2013	51	Comun	Mentales	RÈgimen general	Manual no cualificado	Empleo	Fijo	Mujer	España	2	2	2	RÈgimen general	1097	Permanente	1097	55	1097	Manual no cualificado	F32.9	UE-28
10238Z0QF010100	2013	2013	4	Comun	Respiratorias	RÈgimen general	Manual no cualificado	Empleo	Fijo	Mujer	España	2	2	2	RÈgimen general	1097	Permanente	1097	55	1097	Manual no cualificado	J00	UE-28
10243D0V0790100						RÈgimen general	No manual no cualificado	Empleo	Fijo	Mujer	España	0	0	0	RÈgimen general	1096	Permanente	1096		1096	No manual no cualificado		UE-28	45-54
10244N0QF770100						RÈgimen general	No manual no cualificado	Empleo	Fijo	Mujer	España	0	0	0	RÈgimen general	1096	Permanente	1096		1096	No manual no cualificado		UE-28
10245T0QF750100						RÈgimen general		Empleo	Fijo	Mujer	España	0	0	0	RÈgimen general	0	Permanente	448		448	No manual no cualificado		UE-28
10250A0VH200100	2012	2012	3	Comun	Respiratorias	RÈgimen general	No manual no cualificado	Empleo	Temporal	Mujer	España	1	1	1	RÈgimen general	35	Temporal	35	3	35	No manual no cualificado	J11	UE-28	45-54
10250C0EB200100						RÈgimen general	No manual no cualificado	Empleo	Fijo	Mujer	España	0	0	0	RÈgimen general	1096	Permanente	1096		1096	No manual no cualificado		UE-28	45-54
10250D0QF520100						RÈgimen general	No manual no cualificado	Empleo	Temporal	Mujer	España	0	0	0	RÈgimen general	917	Temporal	917		917	No manual no cualificado		UE-28	45-54
10250F0EB180100						AutÛnomos		Empleo		Mujer	España	0	0	0	RÈgimen general	555	Permanente	555		555	No manual no cualificado		UE-28	45-54
10250G0EB600100						RÈgimen general	No manual no cualificado	Empleo	Fijo	Mujer	España	0	0	0	RÈgimen general	1096	Permanente	1096		1096	No manual no cualificado		UE-28	35-44
10250H0V0150100	2012	2012	11	Comun	MusculoesquelÈticas	RÈgimen general	No manual cualificado	Empleo	Fijo	Mujer	España	1	1	1	RÈgimen general	1096	Permanente	1096	11	1096	No manual cualificado	M62.6	UE-28	45-54
10250J0V0160100	2012	2012	5	Comun	Respiratorias	RÈgimen general	No manual cualificado	Empleo	Fijo	Mujer	España	2	2	2	RÈgimen general	1096	Permanente	1096	6	1096	No manual cualificado	J11	UE-28	25-34
10250J0V0160100	2013	2013	1	Comun	Respiratorias	RÈgimen general	No manual cualificado	Empleo	Fijo	Mujer	España	2	2	2	RÈgimen general	1096	Permanente	1096	6	1096	No manual cualificado	J01	UE-28	25-34
10250J0VH180100						RÈgimen general	No manual no cualificado	Empleo	Temporal	Mujer	España	0	0	0	RÈgimen general	6	Temporal	6		6	No manual no cualificado		UE-28	35-44
10250K0QF910100	2012	2012	14	Comun	Genito-urinarias	RÈgimen general	No manual no cualificado	Empleo	Temporal	Mujer	España	2	2	2	RÈgimen general	988	Permanente	679	21	1008	No manual no cualificado	N63	UE-28	25-34
10250K0QF910100	2012	2012	7	Comun	Neoplasias	RÈgimen general	No manual no cualificado	Empleo	Temporal	Mujer	España	2	2	2	RÈgimen general	988	Permanente	679	21	1008	No manual no cualificado	D24	UE-28	25-34
10250M0QF390100						RÈgimen general	No manual no cualificado	Empleo	Fijo	Mujer	España	0	0	0	RÈgimen general	396	Permanente	396		396	No manual no cualificado		UE-28	35-44
10250M0VH150100						RÈgimen general	Manual no cualificado	Empleo	Temporal	Mujer	España	0	0	0	RÈgimen general	423	Temporal	525		770	Manual cualificado		UE-28	35-44
10250N0EB170100						RÈgimen general	Manual cualificado	Empleo	Fijo	Mujer	España	0	0	0	RÈgimen general	1096	Permanente	1096		1096	Manual cualificado		UE-28	45-54
10250P0V0170100	2012	2012	17	Comun	Digestivas	RÈgimen general	No manual no cualificado	Empleo	Fijo	Mujer	España	1	1	1	RÈgimen general	1096	Permanente	1096	17	1096	No manual no cualificado	K46.9	UE-28	45-54
10250P0V0400100	2014	2014	25	Comun	Piel	RÈgimen general	No manual cualificado	Empleo	Fijo	Mujer	España	2	2	2	RÈgimen general	359	Permanente	359		359	No manual cualificado	\N	UE-28	35-44
10250P0V0400100	2014	2014	89	Comun	Piel	RÈgimen general	No manual cualificado	Empleo	Fijo	Mujer	España	2	2	2	RÈgimen general	359	Permanente	359		359	No manual cualificado	\N	UE-28	35-44
10250R0V0460100	2012	2012	1	Comun	MusculoesquelÈticas	RÈgimen general	Manual no cualificado	Empleo	Temporal	Mujer	España	4	4	4	RÈgimen general	582	Temporal	582	6	582	Manual no cualificado	M54.5	UE-28	25-34
10250R0V0460100	2013	2013	1	Comun	Respiratorias	RÈgimen general	Manual no cualificado	Empleo	Temporal	Mujer	España	4	4	4	RÈgimen general	582	Temporal	582	6	582	Manual no cualificado	J00	UE-28	25-34
10250R0V0460100	2014	2014	2	Comun	Otros sÌntomas	RÈgimen general	Manual no cualificado	Empleo	Temporal	Mujer	España	4	4	4	RÈgimen general	582	Temporal	582	6	582	Manual no cualificado	\N	UE-28	25-34
10250R0V0460100	2014	2014	2	Comun	MusculoesquelÈticas	RÈgimen general	Manual no cualificado	Empleo	Temporal	Mujer	España	4	4	4	RÈgimen general	582	Temporal	582	6	582	Manual no cualificado	\N	UE-28	25-34
10250S0QF140100						RÈgimen general	Manual cualificado	Empleo	Fijo	Mujer	España	0	0	0	RÈgimen general	1096	Permanente	1096		1096	Manual cualificado		UE-28	45-54
10250T0QF170100						RÈgimen general	No manual no cualificado	Empleo	Fijo	Mujer	España	0	0	0	RÈgimen general	1096	Permanente	1096		1096	No manual no cualificado		UE-28	45-54
10250T0QF170200						RÈgimen general	No manual no cualificado	Empleo	Fijo	Mujer	España	0	0	0	RÈgimen general	1096	Permanente	1096		1096	No manual no cualificado		UE-28	45-54
10250X0EB910100						RÈgimen general	No manual no cualificado	Empleo	Fijo	Mujer	España	0	0	0	RÈgimen general	1096	Permanente	1096		1096	No manual no cualificado		UE-28	35-44
10250X0QF150100	2014	2014	50	Comun	MusculoesquelÈticas	RÈgimen general	No manual no cualificado	Empleo	Fijo	Mujer	Francia	1	1	1	RÈgimen general	304	Permanente	304	50	304	No manual no cualificado	\N	UE-28	35-44
10250Y0V0910100						RÈgimen general	No manual no cualificado	Empleo	Temporal	Mujer	España	0	0	0	RÈgimen general	717	Temporal	717		717	No manual no cualificado		UE-28	25-34
10251C0EB340100						RÈgimenes especiales		Empleo		Mujer	España	0	0	0	RÈgimen general	24	Permanente	970		970	Manual no cualificado		UE-28	45-54
10251E0QF910100	2012	2012	3	Comun	Respiratorias	RÈgimen general	Manual no cualificado	Empleo	Fijo	Mujer	España	1	1	1	RÈgimen general	1095	Permanente	1095	3	1095	Manual no cualificado	J11	UE-28	35-44
10251E0VH210100						RÈgimen general	No manual no cualificado	Empleo	Fijo	Mujer	España	0	0	0	RÈgimen general	1096	Permanente	1096		1096	No manual no cualificado		UE-28	35-44
10251H0EB160100	2013	2013	9	Comun	MusculoesquelÈticas	RÈgimen general	No manual cualificado	Empleo	Fijo	Mujer	España	2	2	2	RÈgimen general	948	Permanente	948	40	948	No manual cualificado	M65.9	UE-28	25-34
10251H0EB160100	2014	2014	31	Comun	MusculoesquelÈticas	RÈgimen general	No manual cualificado	Empleo	Fijo	Mujer	España	2	2	2	RÈgimen general	948	Permanente	948	40	948	No manual cualificado	\N	UE-28	25-34
10251K0EB200100	2013	2013	5	Comun	MusculoesquelÈticas	RÈgimen general	No manual no cualificado	Empleo	Fijo	Mujer	España	2	2	2	RÈgimen general	927	Permanente	927	10	927	No manual no cualificado	M54.5	UE-28	45-54
10251K0EB200100	2013	2013	5	Comun	Cardiovasculares	RÈgimen general	No manual no cualificado	Empleo	Fijo	Mujer	España	2	2	2	RÈgimen general	927	Permanente	927	10	927	No manual no cualificado	I10	UE-28	45-54
10251M0VH980100						RÈgimen general	No manual no cualificado	Empleo	Temporal	Mujer	España	0	0	0	RÈgimen general	185	Temporal	373		373	Manual cualificado		UE-28	25-34
10251N0VH460100	2012	2012	2	Comun	Infecciosas	RÈgimen general	No manual no cualificado	Empleo	Fijo	Mujer	España	1	1	1	RÈgimen general	1096	Permanente	1096	2	1096	No manual no cualificado	B01.9	UE-28	35-44
10251Q0VH360100						RÈgimen general	Manual no cualificado	Empleo	Fijo	Mujer	España	0	0	0	RÈgimen general	103	Permanente	103		103	Manual no cualificado		UE-28	45-54
10251R0QF400100	2012			Comun	Mentales	RÈgimen general	No manual no cualificado	Empleo	Fijo	Mujer	España	1	1	0	RÈgimen general	596	Permanente	594		596	No manual no cualificado		UE-28	35-44
10251T0EB150100						RÈgimen general	No manual no cualificado	Empleo	Temporal	Mujer	España	0	0	0	RÈgimen general	737	Temporal	455		845	No manual no cualificado		UE-28	35-44
10251Y0QF160100						RÈgimen general	Manual cualificado	Empleo	Fijo	Mujer	España	0	0	0	RÈgimen general	1096	Permanente	1096		1096	Manual cualificado		UE-28	35-44
10251Z0V0160100						RÈgimen general	No manual cualificado	Empleo	Fijo	Mujer	España	0	0	0	RÈgimen general	1096	Permanente	1096		1096	No manual cualificado		UE-28	35-44
10251Z0V0390100						RÈgimen general	Manual no cualificado	Empleo	Temporal	Mujer	España	0	0	0	RÈgimen general	526	Permanente	487		526	Manual no cualificado		UE-28	35-44
10252A0V0460100	2012	2012	1	Comun	Respiratorias	RÈgimen general	Manual no cualificado	Empleo	Fijo	Mujer	España	3	3	3	RÈgimen general	367	Permanente	367	243	367	Manual no cualificado	J06.8	UE-28	35-44
10252A0V0460100	2012	2012	242	Comun	MusculoesquelÈticas	RÈgimen general	Manual no cualificado	Empleo	Fijo	Mujer	España	3	3	3	RÈgimen general	367	Permanente	367	243	367	Manual no cualificado	M25.5	UE-28	35-44
10252A0V0460100	2013	2013	227	Comun	MusculoesquelÈticas	RÈgimen general	Manual no cualificado	Empleo	Fijo	Mujer	España	3	3	3	RÈgimen general	367	Permanente	367	243	367	Manual no cualificado	M25.5	UE-28	35-44
10252C0V0150100	2012	2012	3	Comun	Infecciosas	RÈgimen general	Manual cualificado	Empleo	Fijo	Mujer	España	1	1	1	RÈgimen general	490	Permanente	490	3	490	Manual cualificado	A09	UE-28	45-54
10252F0QF390100						RÈgimen general	No manual no cualificado	Empleo	Fijo	Mujer	España	0	0	0	RÈgimen general	1096	Permanente	1096		1096	No manual no cualificado		UE-28	35-44
10252H0VH910100						RÈgimen general	Manual cualificado	Empleo	Temporal	Mujer	España	0	0	0	RÈgimen general	654	Temporal	502		688	Manual cualificado		UE-28	25-34
10252J0V0210100						RÈgimen general	Manual no cualificado	Empleo	Fijo	Mujer	España	0	0	0	RÈgimen general	1097	Permanente	1097		1097	Manual no cualificado		UE-28	45-54
10252J0VH460100						RÈgimen general	No manual no cualificado	Empleo	Fijo	Mujer	España	0	0	0	RÈgimen general	1096	Permanente	1096		1096	No manual no cualificado		UE-28	35-44
10252L0EB390100						RÈgimen general	No manual no cualificado	Empleo	Fijo	Mujer	España	0	0	0	RÈgimen general	1096	Permanente	1096		1096	No manual no cualificado		UE-28	35-44
10252M0QF210100						RÈgimen general	No manual no cualificado	Empleo	Fijo	Mujer	España	0	0	0	RÈgimen general	845	Permanente	845		845	No manual no cualificado		UE-28	35-44
10252N0VH140100	2014	2014	5	Comun	MusculoesquelÈticas	RÈgimen general	Manual cualificado	Empleo	Fijo	Mujer	España	2	2	2	RÈgimen general	1096	Permanente	1096	6	1096	Manual cualificado	\N	UE-28	45-54
10252N0VH140100	2014	2014	1	Comun	Otros sÌntomas	RÈgimen general	Manual cualificado	Empleo	Fijo	Mujer	España	2	2	2	RÈgimen general	1096	Permanente	1096	6	1096	Manual cualificado	\N	UE-28	45-54
10252S0V0160200						RÈgimen general	No manual cualificado	Empleo	Fijo	Mujer	España	0	0	0	RÈgimen general	1096	Permanente	1096		1096	No manual cualificado		UE-28	35-44
10252W0QF170100						RÈgimen general	Manual no cualificado	Empleo	Fijo	Mujer	España	0	0	0	RÈgimen general	712	Permanente	484		712	Manual no cualificado		UE-28	45-54
10252W0V0140100	2014	2014	8	Comun	Respiratorias	RÈgimen general	Manual no cualificado	Empleo	Fijo	Mujer	España	1	1	1	RÈgimen general	1096	Permanente	1096	8	1096	Manual no cualificado	\N	UE-28	45-54
10252Y0EB600100	2013	2013	4	Comun	Respiratorias	RÈgimen general	No manual no cualificado	Empleo	Fijo	Mujer	España	2	2	2	RÈgimen general	1096	Permanente	1096	8	1096	No manual no cualificado	J11.1	UE-28	35-44
10252Y0EB600100	2014	2014	4	Comun	Respiratorias	RÈgimen general	No manual no cualificado	Empleo	Fijo	Mujer	España	2	2	2	RÈgimen general	1096	Permanente	1096	8	1096	No manual no cualificado	\N	UE-28	35-44
10252Z0EB400100						RÈgimen general	No manual no cualificado	Empleo	Fijo	Mujer	España	0	0	0	RÈgimen general	797	Permanente	445		797	No manual no cualificado		UE-28	35-44
10253A0QF400100	2014			Comun	MusculoesquelÈticas	RÈgimen general	No manual no cualificado	Empleo	Temporal	Mujer	España	1	1	0	RÈgimen general	860	Temporal	860		860	No manual no cualificado		UE-28	35-44
10253A0V0140100						RÈgimen general	No manual no cualificado	Empleo	Fijo	Mujer	España	0	0	0	RÈgimen general	1096	Permanente	1096		1096	No manual no cualificado		UE-28	35-44
10253B0V0400100						RÈgimen general	No manual no cualificado	Empleo	Fijo	Mujer	España	0	0	0	RÈgimen general	1096	Permanente	1096		1096	No manual no cualificado		UE-28	35-44
10253G0V0460100						RÈgimen general	No manual cualificado	Empleo	Fijo	Mujer	España	0	0	0	RÈgimen general	1096	Permanente	1096		1096	No manual cualificado		UE-28	35-44
10253H0EB210100						RÈgimen general	Manual cualificado	Empleo	Temporal	Mujer	España	0	0	0	RÈgimen general	262	Temporal	262		262	Manual cualificado		UE-28	45-54
10253J0EB910100	2013	2013	18	Comun	MusculoesquelÈticas	RÈgimen general	No manual cualificado	Empleo	Fijo	Mujer	España	1	1	1	RÈgimen general	1097	Permanente	1097	18	1097	No manual cualificado	M54.5	UE-28	35-44
10253L0QF460100	2012	2012	67	Comun	Cardiovasculares	RÈgimen general	No manual no cualificado	Empleo	Fijo	Mujer	España	6	6	6	RÈgimen general	1096	Permanente	1096	121	1096	No manual no cualificado	I83	UE-28	35-44
10253L0QF460100	2012	2012	3	Comun	Infecciosas	RÈgimen general	No manual no cualificado	Empleo	Fijo	Mujer	España	6	6	6	RÈgimen general	1096	Permanente	1096	121	1096	No manual no cualificado	A09	UE-28	35-44
10253L0QF460100	2013	2013	10	Comun	OÌdo	RÈgimen general	No manual no cualificado	Empleo	Fijo	Mujer	España	6	6	6	RÈgimen general	1096	Permanente	1096	121	1096	No manual no cualificado	H81.3	UE-28	35-44
10253L0QF460100	2014	2014	9	Comun	Cardiovasculares	RÈgimen general	No manual no cualificado	Empleo	Fijo	Mujer	España	6	6	6	RÈgimen general	1096	Permanente	1096	121	1096	No manual no cualificado	\N	UE-28	35-44
10253L0QF460100	2014	2014	23	Comun	Mentales	RÈgimen general	No manual no cualificado	Empleo	Fijo	Mujer	España	6	6	6	RÈgimen general	1096	Permanente	1096	121	1096	No manual no cualificado	\N	UE-28	35-44
10253L0QF460100	2014	2014	9	Comun	Cardiovasculares	RÈgimen general	No manual no cualificado	Empleo	Fijo	Mujer	España	6	6	6	RÈgimen general	1096	Permanente	1096	121	1096	No manual no cualificado	\N	UE-28	35-44
10253M0EB190100	2014	2014	97	Comun	MusculoesquelÈticas	RÈgimen general	No manual no cualificado	Empleo	Fijo	Mujer	España	2	2	0	RÈgimen general	1096	Permanente	1096	202	1096	No manual no cualificado	\N	UE-28	45-54
10253M0EB190100	2014	2015	105	Comun	MusculoesquelÈticas	RÈgimen general	No manual no cualificado	Empleo	Fijo	Mujer	España	2	2	0	RÈgimen general	1096	Permanente	1096	202	1096	No manual no cualificado	\N	UE-28	45-54
10253M0EB420100	2012	2012	3	Comun	Respiratorias	RÈgimen general	No manual no cualificado	Empleo	Fijo	Mujer	España	2	2	2	RÈgimen general	1096	Permanente	1096	7	1096	No manual no cualificado	462	UE-28	35-44
10253M0EB420100	2014	2014	4	Comun	Genito-urinarias	RÈgimen general	No manual no cualificado	Empleo	Fijo	Mujer	España	2	2	2	RÈgimen general	1096	Permanente	1096	7	1096	No manual no cualificado	\N	UE-28	35-44
10253P0EB460100						RÈgimen general	Manual no cualificado	Empleo	Temporal	Mujer	España	0	0	0	RÈgimen general	503	Temporal	503		960	Manual no cualificado		UE-28	35-44
10253Q0QF190100	2013	2013	5	Comun	Respiratorias	RÈgimen general	No manual no cualificado	Empleo	Fijo	Mujer	España	2	2	2	RÈgimen general	1096	Permanente	1096	64	1096	No manual no cualificado	J11.1	UE-28	35-44
10253Q0QF190100	2013	2013	59	Comun	MusculoesquelÈticas	RÈgimen general	No manual no cualificado	Empleo	Fijo	Mujer	España	2	2	2	RÈgimen general	1096	Permanente	1096	64	1096	No manual no cualificado	M54.3	UE-28	35-44
10253Q0VH180100	2012	2012	65	Comun	Ojo y anexos	RÈgimen general	Manual cualificado	Empleo	Fijo	Mujer	España	1	1	1	RÈgimen general	914	Permanente	1078	65	1078	No manual no cualificado	366	UE-28	45-54
10253R0QF910100	2012	2012	33	Comun	Respiratorias	RÈgimen general	Manual cualificado	Empleo	Fijo	Mujer	España	4	4	4	RÈgimen general	1095	Permanente	1095	38	1095	Manual cualificado	J18	UE-28	35-44
10253R0QF910100	2013	2013	1	Comun	Genito-urinarias	RÈgimen general	Manual cualificado	Empleo	Fijo	Mujer	España	4	4	4	RÈgimen general	1095	Permanente	1095	38	1095	Manual cualificado	N30.0	UE-28	35-44
10253R0QF910100	2014	2014	2	Comun	Respiratorias	RÈgimen general	Manual cualificado	Empleo	Fijo	Mujer	España	4	4	4	RÈgimen general	1095	Permanente	1095	38	1095	Manual cualificado	\N	UE-28	35-44
10253R0QF910100	2014	2014	2	Comun	OÌdo	RÈgimen general	Manual cualificado	Empleo	Fijo	Mujer	España	4	4	4	RÈgimen general	1095	Permanente	1095	38	1095	Manual cualificado	\N	UE-28	35-44
10253S0EB400100	2012	2012	3	Comun	Infecciosas	RÈgimen general	Manual no cualificado	Empleo	Fijo	Mujer	España	3	3	3	RÈgimen general	29	Permanente	29		29	Manual no cualificado	A08.4	UE-28	35-44
10253S0EB400100	2012	2012	16	Comun	CongÈnitas	RÈgimen general	Manual no cualificado	Empleo	Fijo	Mujer	España	3	3	3	RÈgimen general	29	Permanente	29		29	Manual no cualificado	Q52.5	UE-28	35-44
10253S0EB400100	2014	2014	68	Comun	Lesiones y envenenamiento	RÈgimen general	Manual no cualificado	Empleo	Fijo	Mujer	España	3	3	3	RÈgimen general	29	Permanente	29		29	Manual no cualificado	\N	UE-28	35-44
10253T0EB200100						RÈgimen general	Manual no cualificado	Empleo	Fijo	Mujer	España	0	0	0	RÈgimen general	1096	Permanente	1096		1096	Manual no cualificado		UE-28	25-34
10253Y0QF210100						RÈgimen general	Manual no cualificado	Empleo	Fijo	Mujer	España	0	0	0	RÈgimen general	183	Permanente	1097		1097	Manual no cualificado		UE-28	45-54
10253Z0VH460100						RÈgimen general	No manual no cualificado	Empleo	Fijo	Mujer	España	0	0	0	RÈgimen general	7	Permanente	7		7	No manual no cualificado		UE-28	35-44
10254D0QF390100						RÈgimen general	Manual cualificado	Empleo	Fijo	Mujer	España	0	0	0	RÈgimen general	210	Temporal	210		255	Manual no cualificado		UE-28	35-44
10254D0VH150100	2012	2012	103	Comun	Sistema Nervioso	RÈgimen general	Manual cualificado	Empleo	Fijo	Mujer	España	2	2	2	RÈgimen general	694	Temporal	412	108	787	Manual cualificado	G56.0	UE-28	35-44
10254D0VH150100	2012	2012	5	Comun	MusculoesquelÈticas	RÈgimen general	Manual cualificado	Empleo	Fijo	Mujer	España	2	2	2	RÈgimen general	694	Temporal	412	108	787	Manual cualificado	M54.2	UE-28	35-44
10254E0V0150100						RÈgimen general	No manual cualificado	Empleo	Fijo	Mujer	España	0	0	0	RÈgimen general	1096	Permanente	1096		1096	No manual cualificado		UE-28	45-54
10254K0EB160100	2014	2014	2	Comun	Sistema Nervioso	RÈgimen general	No manual no cualificado	Empleo	Fijo	Mujer	España	2	2	2	RÈgimen general	1096	Permanente	1096	101	1096	No manual no cualificado	\N	UE-28	25-34
10254K0EB160100	2014	2014	99	Comun	MusculoesquelÈticas	RÈgimen general	No manual no cualificado	Empleo	Fijo	Mujer	España	2	2	2	RÈgimen general	1096	Permanente	1096	101	1096	No manual no cualificado	\N	UE-28	25-34
10254K0EB390100	2012	2012	6	Comun	Respiratorias	RÈgimen general	Manual cualificado	Empleo	Fijo	Mujer	España	6	6	6	RÈgimen general	1096	Permanente	1096	15	1096	Manual cualificado	J11	UE-28	35-44
10254K0EB390100	2013	2013	2	Comun	Otros sÌntomas	RÈgimen general	Manual cualificado	Empleo	Fijo	Mujer	España	6	6	6	RÈgimen general	1096	Permanente	1096	15	1096	Manual cualificado	R51	UE-28	35-44
10254K0EB390100	2013	2013	3	Comun	Infecciosas	RÈgimen general	Manual cualificado	Empleo	Fijo	Mujer	España	6	6	6	RÈgimen general	1096	Permanente	1096	15	1096	Manual cualificado	A09	UE-28	35-44
10254K0EB390100	2013	2013	1	Comun	Otros sÌntomas	RÈgimen general	Manual cualificado	Empleo	Fijo	Mujer	España	6	6	6	RÈgimen general	1096	Permanente	1096	15	1096	Manual cualificado	R51	UE-28	35-44
10254K0EB390100	2013	2013	2	Comun	Respiratorias	RÈgimen general	Manual cualificado	Empleo	Fijo	Mujer	España	6	6	6	RÈgimen general	1096	Permanente	1096	15	1096	Manual cualificado	J00	UE-28	35-44
10254K0EB390100	2014	2014	1	Comun	Infecciosas	RÈgimen general	Manual cualificado	Empleo	Fijo	Mujer	España	6	6	6	RÈgimen general	1096	Permanente	1096	15	1096	Manual cualificado	\N	UE-28	35-44
10254L0QF140100	2014	2014	25	Comun	Piel	RÈgimen general	No manual no cualificado	Empleo	Temporal	Mujer	España	1	1	1	RÈgimen general	280	Temporal	377	25	377	Manual no cualificado	\N	UE-28	45-54
10254N0VH420100	2012	2012	1	Comun	Digestivas	RÈgimen general	No manual cualificado	Empleo	Temporal	Mujer	España	4	4	4	RÈgimen general	1096	Temporal	1096	54	1096	No manual cualificado	K52.9	UE-28	25-34
10254N0VH420100	2013	2013	2	Comun	Infecciosas	RÈgimen general	No manual cualificado	Empleo	Temporal	Mujer	España	4	4	4	RÈgimen general	1096	Temporal	1096	54	1096	No manual cualificado	A09	UE-28	25-34
10254N0VH420100	2013	2013	48	Comun	MusculoesquelÈticas	RÈgimen general	No manual cualificado	Empleo	Temporal	Mujer	España	4	4	4	RÈgimen general	1096	Temporal	1096	54	1096	No manual cualificado	M54.5	UE-28	25-34
10254N0VH420100	2014	2014	3	Comun	Infecciosas	RÈgimen general	No manual cualificado	Empleo	Temporal	Mujer	España	4	4	4	RÈgimen general	1096	Temporal	1096	54	1096	No manual cualificado	\N	UE-28	25-34
10254P0EB600100						RÈgimen general	No manual cualificado	Empleo	Fijo	Mujer	España	0	0	0	RÈgimen general	242	Permanente	340		340	No manual cualificado		UE-28	35-44
10254R0EB200100	2012	2012	47	Comun	Cardiovasculares	RÈgimen general	Manual no cualificado	Empleo	Fijo	Mujer	España	3	3	2	RÈgimen general	1096	Permanente	1096	49	1096	Manual no cualificado	I83.9	UE-28	45-54
10254R0EB200100	2013	2013	2	Comun	Cardiovasculares	RÈgimen general	Manual no cualificado	Empleo	Fijo	Mujer	España	3	3	2	RÈgimen general	1096	Permanente	1096	49	1096	Manual no cualificado	I83.9	UE-28	45-54
10254R0EB200100	2014			Comun	Otros sÌntomas	RÈgimen general	Manual no cualificado	Empleo	Fijo	Mujer	España	3	3	2	RÈgimen general	1096	Permanente	1096	49	1096	Manual no cualificado		UE-28	45-54
10254S0VH460100	2013	2013	3	Comun	Respiratorias	RÈgimen general	Manual no cualificado	Empleo	Fijo	Mujer	España	1	1	1	RÈgimen general	674	Permanente	674	3	847	Manual no cualificado	J11	UE-28	35-44
10254V0QF190100	2012	2012	25	Comun	MetabÛlicas	RÈgimen general	No manual cualificado	Empleo	Fijo	Mujer	España	1	1	1	RÈgimen general	1096	Permanente	1096	25	1096	No manual cualificado	E66.9	UE-28	45-54
10254W0V0190100	2012	2012	1	Comun	Otros sÌntomas	RÈgimen general	No manual no cualificado	Empleo	Fijo	Mujer	España	13	13	13	RÈgimen general	1096	Permanente	1096	97	1096	No manual no cualificado	R42	UE-28	45-54
10254W0V0190100	2012	2012	3	Comun	Mentales	RÈgimen general	No manual no cualificado	Empleo	Fijo	Mujer	España	13	13	13	RÈgimen general	1096	Permanente	1096	97	1096	No manual no cualificado	F32	UE-28	45-54
10254W0V0190100	2012	2012	18	Comun	Mentales	RÈgimen general	No manual no cualificado	Empleo	Fijo	Mujer	España	13	13	13	RÈgimen general	1096	Permanente	1096	97	1096	No manual no cualificado	F32	UE-28	45-54
10254W0V0190100	2012	2012	4	Comun	Mentales	RÈgimen general	No manual no cualificado	Empleo	Fijo	Mujer	España	13	13	13	RÈgimen general	1096	Permanente	1096	97	1096	No manual no cualificado	F41.9	UE-28	45-54
10254W0V0190100	2012	2012	2	Comun	Infecciosas	RÈgimen general	No manual no cualificado	Empleo	Fijo	Mujer	España	13	13	13	RÈgimen general	1096	Permanente	1096	97	1096	No manual no cualificado	A08.4	UE-28	45-54
10254W0V0190100	2014	2014	3	Comun	Genito-urinarias	RÈgimen general	No manual no cualificado	Empleo	Fijo	Mujer	España	13	13	13	RÈgimen general	1096	Permanente	1096	97	1096	No manual no cualificado	\N	UE-28	45-54
10254W0V0190100	2014	2014	1	Comun	Digestivas	RÈgimen general	No manual no cualificado	Empleo	Fijo	Mujer	España	13	13	13	RÈgimen general	1096	Permanente	1096	97	1096	No manual no cualificado	\N	UE-28	45-54
10254W0V0190100	2014	2014	3	Comun	Mentales	RÈgimen general	No manual no cualificado	Empleo	Fijo	Mujer	España	13	13	13	RÈgimen general	1096	Permanente	1096	97	1096	No manual no cualificado	\N	UE-28	45-54
10254W0V0190100	2014	2014	2	Comun	Mentales	RÈgimen general	No manual no cualificado	Empleo	Fijo	Mujer	España	13	13	13	RÈgimen general	1096	Permanente	1096	97	1096	No manual no cualificado	\N	UE-28	45-54
10254W0V0190100	2014	2014	8	Comun	Digestivas	RÈgimen general	No manual no cualificado	Empleo	Fijo	Mujer	España	13	13	13	RÈgimen general	1096	Permanente	1096	97	1096	No manual no cualificado	\N	UE-28	45-54
10254W0V0190100	2014	2014	17	Comun	Mentales	RÈgimen general	No manual no cualificado	Empleo	Fijo	Mujer	España	13	13	13	RÈgimen general	1096	Permanente	1096	97	1096	No manual no cualificado	\N	UE-28	45-54
10254W0V0190100	2014	2014	3	Comun	Mentales	RÈgimen general	No manual no cualificado	Empleo	Fijo	Mujer	España	13	13	13	RÈgimen general	1096	Permanente	1096	97	1096	No manual no cualificado	\N	UE-28	45-54
10254W0V0190100	2014	2014	32	Comun	MusculoesquelÈticas	RÈgimen general	No manual no cualificado	Empleo	Fijo	Mujer	España	13	13	13	RÈgimen general	1096	Permanente	1096	97	1096	No manual no cualificado	\N	UE-28	45-54
10254Y0EB190100						RÈgimen general	No manual no cualificado	Empleo	Temporal	Mujer	España	0	0	0	RÈgimen general	40	Temporal	40		40	No manual no cualificado		UE-28	45-54
10254Z0EB910100	2012	2012	13	Comun	Digestivas	RÈgimen general	No manual no cualificado	Empleo	Fijo	Mujer	España	1	1	1	RÈgimen general	1096	Permanente	1096	13	1096	No manual no cualificado	K04.8	UE-28	35-44
10254Z0QF150100	2013	2013	2	Comun	Otros sÌntomas	RÈgimen general	No manual no cualificado	Empleo	Fijo	Mujer	España	3	3	3	RÈgimen general	1096	Permanente	1096	105	1096	No manual no cualificado	R06.0	UE-28	35-44
10254Z0QF150100	2013	2013	23	Comun	Mentales	RÈgimen general	No manual no cualificado	Empleo	Fijo	Mujer	España	3	3	3	RÈgimen general	1096	Permanente	1096	105	1096	No manual no cualificado	F41.9	UE-28	35-44
10254Z0QF150100	2013	2013	80	Comun	Mentales	RÈgimen general	No manual no cualificado	Empleo	Fijo	Mujer	España	3	3	3	RÈgimen general	1096	Permanente	1096	105	1096	No manual no cualificado	F41.9	UE-28	35-44
10254Z0VH140100	2012	2012	3	Comun	Otros sÌntomas	RÈgimen general	Manual cualificado	Empleo	Fijo	Mujer	España	1	1	1	RÈgimen general	1096	Permanente	1096	3	1096	Manual cualificado	R11	UE-28	45-54
10255A0QF910100	2013	2014	74	Comun	Lesiones y envenenamiento	RÈgimen general	No manual no cualificado	Empleo	Temporal	Mujer	España	3	3	3	RÈgimen general	1096	Temporal	1096	88	1096	No manual no cualificado	S32.2	UE-28	35-44
10255A0QF910100	2014	2014	3	Comun	Otros sÌntomas	RÈgimen general	No manual no cualificado	Empleo	Temporal	Mujer	España	3	3	3	RÈgimen general	1096	Temporal	1096	88	1096	No manual no cualificado	\N	UE-28	35-44
10255A0QF910100	2014	2014	11	Comun	Digestivas	RÈgimen general	No manual no cualificado	Empleo	Temporal	Mujer	España	3	3	3	RÈgimen general	1096	Temporal	1096	88	1096	No manual no cualificado	\N	UE-28	35-44
10255B0V0910100	2012	2012	8	Comun	Respiratorias	RÈgimen general	No manual cualificado	Empleo	Temporal	Mujer	España	2	2	2	RÈgimen general	1097	Temporal	1097	50	1097	No manual cualificado	J00	UE-28	35-44
10255B0V0910100	2012	2012	42	Comun	MusculoesquelÈticas	RÈgimen general	No manual cualificado	Empleo	Temporal	Mujer	España	2	2	2	RÈgimen general	1097	Temporal	1097	50	1097	No manual cualificado	M54.5	UE-28	35-44
10255C0EB210100	2012	2012	2	Comun	Genito-urinarias	RÈgimen general	Manual no cualificado	Empleo	Fijo	Mujer	España	2	2	2	RÈgimen general	1096	Permanente	1096	24	1096	Manual no cualificado	N39.0	UE-28	45-54
10255C0EB210100	2012	2012	22	Comun	Lesiones y envenenamiento	RÈgimen general	Manual no cualificado	Empleo	Fijo	Mujer	España	2	2	2	RÈgimen general	1096	Permanente	1096	24	1096	Manual no cualificado	S61.0	UE-28	45-54
10255C0QF140100						RÈgimen general	Manual no cualificado	Empleo	Fijo	Mujer	España	0	0	0	RÈgimen general	916	Permanente	916		974	Manual no cualificado		UE-28	45-54
10255D0EB140100						RÈgimen general	Manual no cualificado	Empleo	Fijo	Mujer	España	0	0	0	RÈgimen general	1096	Permanente	1096		1096	Manual no cualificado		UE-28	35-44
10255D0EB600100						RÈgimen general	No manual cualificado	Empleo	Fijo	Mujer	España	0	0	0	RÈgimen general	1096	Permanente	1096		1096	No manual cualificado		UE-28	35-44
10255H0QF420100						RÈgimen general	No manual no cualificado	Empleo	Fijo	Mujer	España	0	0	0	RÈgimen general	803	Permanente	803		815	No manual no cualificado		UE-28	35-44
10255H0V0160100	2012	2012	87	Comun	Embarazo	RÈgimen general	No manual cualificado	Empleo	Fijo	Mujer	España	2	2	2	RÈgimen general	1096	Permanente	1096	152	1096	No manual cualificado	O46.9	UE-28	25-34
10255H0V0160100	2013	2013	65	Comun	MusculoesquelÈticas	RÈgimen general	No manual cualificado	Empleo	Fijo	Mujer	España	2	2	2	RÈgimen general	1096	Permanente	1096	152	1096	No manual cualificado	M54.5	UE-28	25-34
10255J0QF200100						RÈgimen general	No manual no cualificado	Empleo	Fijo	Mujer	España	0	0	0	RÈgimen general	1096	Permanente	1096		1096	No manual no cualificado		UE-28	45-54
10255K0V0200100						RÈgimen general	Manual cualificado	Empleo	Temporal	Mujer	España	0	0	0	RÈgimen general	18	Temporal	18		18	Manual cualificado		UE-28	45-54
10255M0VH390100	2013	2013	61	Comun	Cardiovasculares	RÈgimen general	No manual no cualificado	Empleo	Fijo	Mujer	España	1	1	1	RÈgimen general	1096	Permanente	1096	61	1096	No manual no cualificado	I84.9	UE-28	35-44
10255P0QF210100	2013	2013	5	Comun	Digestivas	RÈgimen general	Manual no cualificado	Empleo	Fijo	Mujer	España	1	1	1	RÈgimen general	1096	Permanente	1096	5	1096	Manual no cualificado	K08.1	UE-28	45-54
10255Q0VH460100						RÈgimen general	No manual no cualificado	Empleo	Temporal	Mujer	España	0	0	0	RÈgimen general	167	Temporal	168		168	No manual no cualificado		UE-28	35-44
10255T0QF180100	2012	2012	43	Comun	Mentales	RÈgimen general	Manual cualificado	Empleo	Fijo	Mujer	España	14	14	14	RÈgimen general	1096	Permanente	1096	134	1096	Manual cualificado	F43.2	UE-28	45-54
10255T0QF180100	2012	2012	1	Comun	Genito-urinarias	RÈgimen general	Manual cualificado	Empleo	Fijo	Mujer	España	14	14	14	RÈgimen general	1096	Permanente	1096	134	1096	Manual cualificado	N94.6	UE-28	45-54
10255T0QF180100	2012	2012	17	Comun	MusculoesquelÈticas	RÈgimen general	Manual cualificado	Empleo	Fijo	Mujer	España	14	14	14	RÈgimen general	1096	Permanente	1096	134	1096	Manual cualificado	M54.9	UE-28	45-54
10255T0QF180100	2012	2012	1	Comun	Mentales	RÈgimen general	Manual cualificado	Empleo	Fijo	Mujer	España	14	14	14	RÈgimen general	1096	Permanente	1096	134	1096	Manual cualificado	F43.2	UE-28	45-54
10255T0QF180100	2012	2012	36	Comun	MusculoesquelÈticas	RÈgimen general	Manual cualificado	Empleo	Fijo	Mujer	España	14	14	14	RÈgimen general	1096	Permanente	1096	134	1096	Manual cualificado	M54.2	UE-28	45-54
10255T0QF180100	2013	2013	2	Comun	MusculoesquelÈticas	RÈgimen general	Manual cualificado	Empleo	Fijo	Mujer	España	14	14	14	RÈgimen general	1096	Permanente	1096	134	1096	Manual cualificado	M54.9	UE-28	45-54
10255T0QF180100	2013	2013	3	Comun	Otros sÌntomas	RÈgimen general	Manual cualificado	Empleo	Fijo	Mujer	España	14	14	14	RÈgimen general	1096	Permanente	1096	134	1096	Manual cualificado	R22.9	UE-28	45-54
10255T0QF180100	2013	2013	1	Comun	MusculoesquelÈticas	RÈgimen general	Manual cualificado	Empleo	Fijo	Mujer	España	14	14	14	RÈgimen general	1096	Permanente	1096	134	1096	Manual cualificado	M54.2	UE-28	45-54
10255T0QF180100	2013	2013	5	Comun	Respiratorias	RÈgimen general	Manual cualificado	Empleo	Fijo	Mujer	España	14	14	14	RÈgimen general	1096	Permanente	1096	134	1096	Manual cualificado	J00	UE-28	45-54
10255T0QF180100	2013	2013	5	Comun	MusculoesquelÈticas	RÈgimen general	Manual cualificado	Empleo	Fijo	Mujer	España	14	14	14	RÈgimen general	1096	Permanente	1096	134	1096	Manual cualificado	M54.2	UE-28	45-54
10255T0QF180100	2014	2014	16	Comun	MusculoesquelÈticas	RÈgimen general	Manual cualificado	Empleo	Fijo	Mujer	España	14	14	14	RÈgimen general	1096	Permanente	1096	134	1096	Manual cualificado	\N	UE-28	45-54
10255T0QF180100	2014	2014	2	Comun	Respiratorias	RÈgimen general	Manual cualificado	Empleo	Fijo	Mujer	España	14	14	14	RÈgimen general	1096	Permanente	1096	134	1096	Manual cualificado	\N	UE-28	45-54
10255T0QF180100	2014	2014	1	Comun	Respiratorias	RÈgimen general	Manual cualificado	Empleo	Fijo	Mujer	España	14	14	14	RÈgimen general	1096	Permanente	1096	134	1096	Manual cualificado	\N	UE-28	45-54
10255T0QF180100	2014	2014	1	Comun	MusculoesquelÈticas	RÈgimen general	Manual cualificado	Empleo	Fijo	Mujer	España	14	14	14	RÈgimen general	1096	Permanente	1096	134	1096	Manual cualificado	\N	UE-28	45-54
10255T0VH400100	2014			Comun	Mentales	RÈgimen general	No manual no cualificado	Empleo	Fijo	Mujer	España	1	1	0	RÈgimen general	1096	Permanente	1096		1096	No manual no cualificado		UE-28	35-44
10255V0EB170100						RÈgimen general	Manual cualificado	Empleo	Fijo	Mujer	España	0	0	0	RÈgimen general	1096	Permanente	1096		1096	Manual cualificado		UE-28	45-54
10255W0EB200100	2013	2013	1	Comun	Otros sÌntomas	RÈgimen general	No manual cualificado	Empleo	Temporal	Mujer	España	5	5	5	RÈgimen general	1096	Temporal	1096	11	1096	No manual cualificado	R50.9	UE-28	45-54
10255W0EB200100	2014	2014	2	Comun	Otros sÌntomas	RÈgimen general	No manual cualificado	Empleo	Temporal	Mujer	España	5	5	5	RÈgimen general	1096	Temporal	1096	11	1096	No manual cualificado	\N	UE-28	45-54
10255W0EB200100	2014	2014	1	Comun	Respiratorias	RÈgimen general	No manual cualificado	Empleo	Temporal	Mujer	España	5	5	5	RÈgimen general	1096	Temporal	1096	11	1096	No manual cualificado	\N	UE-28	45-54
10255W0EB200100	2014	2014	6	Comun	Genito-urinarias	RÈgimen general	No manual cualificado	Empleo	Temporal	Mujer	España	5	5	5	RÈgimen general	1096	Temporal	1096	11	1096	No manual cualificado	\N	UE-28	45-54
10255W0EB200100	2014	2014	1	Comun	OÌdo	RÈgimen general	No manual cualificado	Empleo	Temporal	Mujer	España	5	5	5	RÈgimen general	1096	Temporal	1096	11	1096	No manual cualificado	\N	UE-28	45-54
10255Y0V0460100	2012	2012	1	Comun	Mentales	RÈgimen general	No manual no cualificado	Empleo	Fijo	Mujer	España	2	2	2	RÈgimen general	946	Permanente	1063	6	1063	No manual no cualificado	F41.0	UE-28	35-44
10255Y0V0460100	2013	2013	5	Comun	Lesiones y envenenamiento	RÈgimen general	No manual no cualificado	Empleo	Fijo	Mujer	España	2	2	2	RÈgimen general	946	Permanente	1063	6	1063	No manual no cualificado	S83.2	UE-28	35-44
10256B0QF160100						RÈgimen general	Manual cualificado	Empleo	Fijo	Mujer	España	0	0	0	RÈgimen general	1096	Permanente	1096		1096	Manual cualificado		UE-28	35-44
10256B0VH150100	2013	2013	2	Comun	Infecciosas	RÈgimen general	No manual no cualificado	Empleo	Temporal	Mujer	España	1	1	1	RÈgimen general	999	Temporal	999	2	999	No manual no cualificado	A09	UE-28	35-44
10256D0QF210100	2012	2012	10	Comun	MusculoesquelÈticas	RÈgimen general	No manual cualificado	Empleo	Temporal	Mujer	España	5	5	5	RÈgimen general	1096	Temporal	1096	131	1096	No manual cualificado	M25.5	UE-28	45-54
10256D0QF210100	2012	2012	7	Comun	Digestivas	RÈgimen general	No manual cualificado	Empleo	Temporal	Mujer	España	5	5	5	RÈgimen general	1096	Temporal	1096	131	1096	No manual cualificado	K59.1	UE-28	45-54
10256D0QF210100	2014	2014	30	Comun	MusculoesquelÈticas	RÈgimen general	No manual cualificado	Empleo	Temporal	Mujer	España	5	5	5	RÈgimen general	1096	Temporal	1096	131	1096	No manual cualificado	\N	UE-28	45-54
10256D0QF210100	2014	2014	74	Comun	MusculoesquelÈticas	RÈgimen general	No manual cualificado	Empleo	Temporal	Mujer	España	5	5	5	RÈgimen general	1096	Temporal	1096	131	1096	No manual cualificado	\N	UE-28	45-54
10256D0QF210100	2014	2014	10	Comun	MusculoesquelÈticas	RÈgimen general	No manual cualificado	Empleo	Temporal	Mujer	España	5	5	5	RÈgimen general	1096	Temporal	1096	131	1096	No manual cualificado	\N	UE-28	45-54
10256E0VH910200						RÈgimen general	No manual no cualificado	Empleo	Temporal	Mujer	España	0	0	0	RÈgimen general	178	Temporal	202		202	No manual no cualificado		UE-28	25-34
10256F0V0460100	2012	2012	4	Comun	Respiratorias	RÈgimen general	Manual no cualificado	Empleo	Fijo	Mujer	España	1	1	1	RÈgimen general	618	Permanente	618	4	618	Manual no cualificado	J00	UE-28	35-44
10256G0VH210200						RÈgimen general	No manual no cualificado	Empleo	Fijo	Mujer	España	0	0	0	RÈgimen general	1096	Permanente	1096		1096	No manual no cualificado		UE-28	45-54
10256H0EB400200						RÈgimen general	No manual no cualificado	Empleo	Fijo	Mujer	España	0	0	0	RÈgimen general	1096	Permanente	1096		1096	No manual no cualificado		UE-28	35-44
10256J0EB180100						RÈgimen general	No manual no cualificado	Empleo	Fijo	Mujer	España	0	0	0	RÈgimen general	1014	Permanente	1014		1014	No manual no cualificado		UE-28	45-54
10256K0QF140100						RÈgimen general	No manual no cualificado	Empleo	Fijo	Mujer	España	0	0	0	RÈgimen general	182	Permanente	182		182	No manual no cualificado		UE-28	45-54
10256K0QF600100						RÈgimen general	No manual cualificado	Empleo	Fijo	Mujer	España	0	0	0	RÈgimen general	1096	Permanente	1096		1096	No manual cualificado		UE-28	35-44
10256Q0EB910100	2012	2012	8	Comun	MusculoesquelÈticas	RÈgimen general	No manual cualificado	Empleo	Temporal	Mujer	España	3	3	2	RÈgimen general	81	Temporal	125	23	125	No manual cualificado	M54.5	UE-28	25-34
10256Q0EB910100	2012			Comun	MusculoesquelÈticas	RÈgimen general	No manual cualificado	Empleo	Temporal	Mujer	España	3	3	2	RÈgimen general	81	Temporal	125	23	125	No manual cualificado		UE-28	25-34
10256Q0EB910100	2014	2014	15	Comun	Infecciosas	RÈgimen general	No manual cualificado	Empleo	Temporal	Mujer	España	3	3	2	RÈgimen general	81	Temporal	125	23	125	No manual cualificado	\N	UE-28	25-34
10256R0V0150100						RÈgimen general	No manual no cualificado	Empleo	Fijo	Mujer	España	0	0	0	RÈgimen general	963	Permanente	963		963	No manual no cualificado		UE-28	45-54
10256V0VH460100						RÈgimen general	No manual no cualificado	Empleo	Temporal	Mujer	España	0	0	0	RÈgimen general	696	Temporal	802		802	Manual cualificado		UE-28	35-44
10256X0EB600100						RÈgimen general	No manual no cualificado	Empleo	Temporal	Mujer	España	0	0	0	RÈgimen general	120	Temporal	120		120	No manual no cualificado		UE-28	35-44
10256Y0QF170100						RÈgimen general	Manual no cualificado	Empleo	Temporal	Mujer	España	0	0	0	RÈgimen general	942	Temporal	942		942	Manual no cualificado		UE-28	45-54
10256Y0V0140100	2013	2013	2	Comun	Otros sÌntomas	RÈgimen general	No manual no cualificado	Empleo	Temporal	Mujer	España	1	1	1	RÈgimen general	1095	Permanente	975	2	1095	No manual no cualificado	R42	UE-28	45-54
10257C0V0160100	2013	2013	4	Comun	OÌdo	RÈgimen general	No manual no cualificado	Empleo	Fijo	Mujer	España	1	1	1	RÈgimen general	1096	Permanente	1096	4	1096	No manual no cualificado	H65.9	UE-28	25-34
10257C0V0390100	2013	2013	10	Comun	Genito-urinarias	RÈgimen general	No manual no cualificado	Empleo	Fijo	Mujer	España	2	2	2	RÈgimen general	638	Permanente	1036	102	1036	No manual no cualificado	N64	UE-28	35-44
10257C0V0390100	2014	2014	92	Comun	Lesiones y envenenamiento	RÈgimen general	No manual no cualificado	Empleo	Fijo	Mujer	España	2	2	2	RÈgimen general	638	Permanente	1036	102	1036	No manual no cualificado	\N	UE-28	35-44
10257E0QF600100	2012	2012	5	Comun	Respiratorias	RÈgimen general	No manual cualificado	Empleo	Temporal	Mujer	España	2	2	2	RÈgimen general	1096	Temporal	1096	8	1096	No manual cualificado	J11	UE-28	35-44
10257E0QF600100	2012	2012	3	Comun	MusculoesquelÈticas	RÈgimen general	No manual cualificado	Empleo	Temporal	Mujer	España	2	2	2	RÈgimen general	1096	Temporal	1096	8	1096	No manual cualificado	M79.7	UE-28	35-44
10257F0QF400100						RÈgimen general	Manual cualificado	Empleo	Fijo	Mujer	España	0	0	0	RÈgimen general	973	Permanente	973		973	Manual cualificado		UE-28	35-44
10257F0V0140100	2014	2014	77	Comun	MusculoesquelÈticas	RÈgimen general	Manual cualificado	Empleo	Fijo	Mujer	España	1	1	1	RÈgimen general	334	Permanente	334	77	437	Manual cualificado	\N	UE-28	45-54
10257F0VH160100						RÈgimen general	No manual no cualificado	Empleo	Temporal	Mujer	España	0	0	0	RÈgimen general	58	Temporal	58		58	No manual no cualificado		UE-28	35-44
10257G0EB200100						RÈgimen general	No manual no cualificado	Empleo	Fijo	Mujer	España	0	0	0	RÈgimen general	1096	Permanente	1096		1096	No manual no cualificado		UE-28	45-54
10257G0EB890100						RÈgimen general	No manual cualificado	Empleo	Fijo	Mujer	Resto Centro/Sudamérica	0	0	0	RÈgimen general	1093	Permanente	1093		1093	No manual cualificado		Otros	35-44
10257H0V0210100	2012	2012	8	Comun	Respiratorias	RÈgimen general	No manual no cualificado	Empleo	Fijo	Mujer	España	2	2	2	RÈgimen general	202	Permanente	202	8	205	No manual no cualificado	J00	UE-28	45-54
10257H0V0210100	2014	2014	11	Comun	Mentales	RÈgimen general	No manual no cualificado	Empleo	Fijo	Mujer	España	2	2	2	RÈgimen general	202	Permanente	202	8	205	No manual no cualificado	\N	UE-28	45-54
10257H0VH460100						RÈgimen general	Manual no cualificado	Empleo	Fijo	Mujer	España	0	0	0	RÈgimen general	814	Permanente	814		998	Manual cualificado		UE-28	35-44
10257M0QF910100						RÈgimen general	Manual no cualificado	Empleo	Fijo	Mujer	España	0	0	0	RÈgimen general	43	Permanente	43		43	Manual no cualificado		UE-28	35-44
10257M0V0420100	2014	2014	145	Comun	Neoplasias	RÈgimen general	No manual no cualificado	Empleo	Fijo	Mujer	España	1	1	1	RÈgimen general	731	Permanente	731		731	No manual no cualificado	\N	UE-28	35-44
10257M0VH210100						RÈgimen general	Manual cualificado	Empleo	Fijo	Mujer	España	0	0	0	RÈgimen general	1096	Permanente	1096		1096	Manual cualificado		UE-28	45-54
10257N0EB460100						RÈgimen general	No manual no cualificado	Empleo	Fijo	Mujer	España	0	0	0	RÈgimen general	1096	Permanente	1096		1096	No manual no cualificado		UE-28	35-44
10257N0QF390100	2014	2014	3	Comun	Respiratorias	RÈgimen general	Manual cualificado	Empleo	Fijo	Mujer	España	1	1	1	RÈgimen general	838	Permanente	838	3	838	Manual cualificado	\N	UE-28	35-44
10257R0EB160100						RÈgimen general	Manual no cualificado	Empleo	Fijo	Mujer	España	0	0	0	RÈgimen general	591	Permanente	896		896	No manual no cualificado		UE-28	25-34
10257R0EB390100	2014	2014	14	Comun	Digestivas	RÈgimen general	No manual cualificado	Empleo	Fijo	Mujer	España	1	1	1	RÈgimen general	1096	Permanente	1096	14	1096	No manual cualificado	\N	UE-28	35-44
10257S0QF200100	2013	2013	18	Comun	Mentales	RÈgimen general	Manual cualificado	Empleo	Fijo	Mujer	España	1	1	1	RÈgimen general	292	Permanente	292		292	Manual cualificado	F41.9	UE-28	45-54
10257S0V0170100						RÈgimen general	No manual no cualificado	Empleo	Fijo	Mujer	España	0	0	0	RÈgimen general	1096	Permanente	1096		1096	No manual no cualificado		UE-28	45-54
10257S0V0400100						RÈgimen general	No manual no cualificado	Empleo	Fijo	Mujer	España	0	0	0	RÈgimen general	1096	Permanente	1096		1096	No manual no cualificado		UE-28	35-44
10257V0EB910100						RÈgimen general	No manual no cualificado	Empleo	Fijo	Mujer	España	0	0	0	RÈgimen general	1096	Permanente	1096		1096	No manual no cualificado		UE-28	25-34
10257V0QF150100						RÈgimen general	No manual no cualificado	Empleo	Temporal	Mujer	España	0	0	0	RÈgimen general	399	Temporal	583		583	Manual cualificado		UE-28	35-44
10257V0VH600100						RÈgimen general	No manual no cualificado	Empleo	Temporal	Mujer	España	0	0	0	RÈgimen general	17	Temporal	25		25	Manual cualificado		UE-28	25-34
10257W0QF180100						RÈgimen general	No manual no cualificado	Empleo	Fijo	Mujer	España	0	0	0	RÈgimen general	1096	Permanente	1096		1096	No manual no cualificado		UE-28	35-44
10258B0V0180100						RÈgimen general	Manual no cualificado	Empleo	Fijo	Mujer	España	0	0	0	RÈgimen general	244	Permanente	244		244	Manual no cualificado		UE-28	45-54
10258B0VH200100						RÈgimen general	Manual no cualificado	Empleo	Temporal	Mujer	España	0	0	0	RÈgimen general	11	Temporal	11		11	Manual no cualificado		UE-28	45-54
10258C0EB400100						RÈgimen general	No manual no cualificado	Empleo	Fijo	Mujer	España	0	0	0	RÈgimen general	1096	Permanente	1096		1096	No manual no cualificado		UE-28	35-44
10258D0V0460100	2013	2013	33	Comun	Sistema Nervioso	RÈgimen general	Manual cualificado	Empleo	Temporal	Mujer	España	2	2	2	RÈgimen general	956	Permanente	941	55	956	Manual cualificado	G56.0	UE-28	35-44
10258D0V0460100	2014	2014	22	Comun	Sistema Nervioso	RÈgimen general	Manual cualificado	Empleo	Temporal	Mujer	España	2	2	2	RÈgimen general	956	Permanente	941	55	956	Manual cualificado	\N	UE-28	35-44
10258H0EB910100	2014	2014	3	Comun	Respiratorias	RÈgimen general	No manual no cualificado	Empleo	Fijo	Mujer	España	1	1	1	RÈgimen general	1096	Permanente	1096	3	1096	No manual no cualificado	\N	UE-28	25-34
10258J0QF160100	2012	2012	7	Comun	Otros sÌntomas	RÈgimen general	Manual no cualificado	Empleo	Fijo	Mujer	España	6	6	6	RÈgimen general	1096	Permanente	1096	25	1096	Manual no cualificado	R11	UE-28	35-44
10258J0QF160100	2012	2012	3	Comun	Ojo y anexos	RÈgimen general	Manual no cualificado	Empleo	Fijo	Mujer	España	6	6	6	RÈgimen general	1096	Permanente	1096	25	1096	Manual no cualificado	H16.0	UE-28	35-44
10258J0QF160100	2013	2013	3	Comun	Respiratorias	RÈgimen general	Manual no cualificado	Empleo	Fijo	Mujer	España	6	6	6	RÈgimen general	1096	Permanente	1096	25	1096	Manual no cualificado	J11.1	UE-28	35-44
10258J0QF160100	2013	2013	7	Comun	Genito-urinarias	RÈgimen general	Manual no cualificado	Empleo	Fijo	Mujer	España	6	6	6	RÈgimen general	1096	Permanente	1096	25	1096	Manual no cualificado	N23	UE-28	35-44
10258J0QF160100	2014	2014	4	Comun	Respiratorias	RÈgimen general	Manual no cualificado	Empleo	Fijo	Mujer	España	6	6	6	RÈgimen general	1096	Permanente	1096	25	1096	Manual no cualificado	\N	UE-28	35-44
10258J0QF160100	2014	2014	1	Comun	Infecciosas	RÈgimen general	Manual no cualificado	Empleo	Fijo	Mujer	España	6	6	6	RÈgimen general	1096	Permanente	1096	25	1096	Manual no cualificado	\N	UE-28	35-44
10258J0VH150100	2014	2014	91	Comun	Lesiones y envenenamiento	RÈgimen general	No manual cualificado	Empleo	Fijo	Mujer	España	1	1	1	RÈgimen general	1096	Permanente	1096	91	1096	No manual cualificado	\N	UE-28	35-44
10258K0QF420100						RÈgimen general	No manual no cualificado	Empleo	Fijo	Mujer	España	0	0	0	RÈgimen general	1095	Permanente	1095		1095	No manual no cualificado		UE-28	35-44
10258K0V0390100	2013	2013	1	Comun	Respiratorias	RÈgimen general	No manual no cualificado	Empleo	Fijo	Mujer	España	1	1	1	RÈgimen general	1096	Permanente	1096	1	1096	No manual no cualificado	J00	UE-28	35-44
10258L0V0210100	2013	2013	2	Comun	Respiratorias	RÈgimen general	No manual no cualificado	Empleo	Temporal	Mujer	España	1	1	1	RÈgimen general	209	Temporal	324	2	324	Manual cualificado	J22	UE-28	45-54
10258M0EB200100	2012	2012	3	Comun	MusculoesquelÈticas	RÈgimen general	No manual no cualificado	Empleo	Temporal	Mujer	España	1	1	1	RÈgimen general	314	Temporal	314	3	314	No manual no cualificado	724.2	UE-28	45-54
10258N0EB600100						RÈgimen general	No manual no cualificado	Empleo	Temporal	Mujer	España	0	0	0	RÈgimen general	699	Temporal	699		699	No manual no cualificado		UE-28	35-44
10258P0QF170100	2013	2013	1	Comun	MusculoesquelÈticas	RÈgimen general	Manual no cualificado	Empleo	Fijo	Mujer	España	3	3	2	RÈgimen general	704	Permanente	704	2	704	Manual no cualificado	M54.5	UE-28	45-54
10258P0QF170100	2013	2013	1	Comun	Mentales	RÈgimen general	Manual no cualificado	Empleo	Fijo	Mujer	España	3	3	2	RÈgimen general	704	Permanente	704	2	704	Manual no cualificado	F41.9	UE-28	45-54
10258P0QF170100	2014			Comun	MusculoesquelÈticas	RÈgimen general	Manual no cualificado	Empleo	Fijo	Mujer	España	3	3	2	RÈgimen general	704	Permanente	704	2	704	Manual no cualificado		UE-28	45-54
10258R0QF460100						RÈgimen general	Manual cualificado	Empleo	Temporal	Mujer	España	0	0	0	RÈgimen general	273	Temporal	273		273	Manual cualificado		UE-28	35-44
10258R0QF690100	2012	2012	5	Comun	Respiratorias	RÈgimen general	No manual cualificado	Empleo	Temporal	Mujer	España	1	1	1	RÈgimen general	880	Temporal	880	5	880	No manual cualificado	J00	UE-28	45-54
10258X0EB420100						RÈgimen general	No manual cualificado	Empleo	Fijo	Mujer	Resto Europa	0	0	0	RÈgimen general	92	Permanente	92		184	No manual cualificado		Otros	35-44
10259C0V0210100						RÈgimen general	No manual no cualificado	Empleo	Fijo	Mujer	España	0	0	0	RÈgimen general	1096	Permanente	1096		1096	No manual no cualificado		UE-28	45-54
10259D0V0140100						RÈgimen general	Manual cualificado	Empleo	Fijo	Mujer	España	0	0	0	RÈgimen general	1096	Permanente	1096		1096	Manual cualificado		UE-28	45-54
10259D0VH160100						RÈgimen general	Manual no cualificado	Empleo	Temporal	Mujer	España	0	0	0	RÈgimen general	527	Permanente	527		585	Manual cualificado		UE-28	35-44
10259D0VH390100						RÈgimen general	No manual no cualificado	Empleo	Fijo	Mujer	España	0	0	0	RÈgimen general	1095	Permanente	1095		1095	No manual no cualificado		UE-28	35-44
10259E0QF190100						RÈgimen general	No manual cualificado	Empleo	Fijo	Mujer	España	0	0	0	RÈgimen general	1096	Permanente	1096		1096	No manual cualificado		UE-28	35-44
10259E0V0160100						RÈgimen general	No manual no cualificado	Empleo	Fijo	Mujer	España	0	0	0	RÈgimen general	1096	Permanente	1096		1096	No manual no cualificado		UE-28	35-44
10259E0V0390100	2012	2012	17	Comun	Digestivas	RÈgimen general	No manual no cualificado	Empleo	Temporal	Mujer	España	6	6	6	RÈgimen general	1096	Temporal	1096	102	1096	No manual no cualificado	K80.5	UE-28	35-44
10259E0V0390100	2012	2012	29	Comun	Digestivas	RÈgimen general	No manual no cualificado	Empleo	Temporal	Mujer	España	6	6	6	RÈgimen general	1096	Temporal	1096	102	1096	No manual no cualificado	K80.5	UE-28	35-44
10259E0V0390100	2012	2013	40	Comun	Digestivas	RÈgimen general	No manual no cualificado	Empleo	Temporal	Mujer	España	6	6	6	RÈgimen general	1096	Temporal	1096	102	1096	No manual no cualificado	K80.5	UE-28	35-44
10259E0V0390100	2013	2013	1	Comun	Respiratorias	RÈgimen general	No manual no cualificado	Empleo	Temporal	Mujer	España	6	6	6	RÈgimen general	1096	Temporal	1096	102	1096	No manual no cualificado	J00	UE-28	35-44
10259E0V0390100	2014	2014	10	Comun	Genito-urinarias	RÈgimen general	No manual no cualificado	Empleo	Temporal	Mujer	España	6	6	6	RÈgimen general	1096	Temporal	1096	102	1096	No manual no cualificado	\N	UE-28	35-44
10259E0V0390100	2014	2014	5	Comun	Lesiones y envenenamiento	RÈgimen general	No manual no cualificado	Empleo	Temporal	Mujer	España	6	6	6	RÈgimen general	1096	Temporal	1096	102	1096	No manual no cualificado	\N	UE-28	35-44
10259F0V0420100						RÈgimen general	No manual no cualificado	Empleo	Fijo	Mujer	España	0	0	0	RÈgimen general	131	Permanente	131		131	No manual cualificado		UE-28	35-44
10259K0EB170100						RÈgimen general	No manual cualificado	Empleo	Fijo	Mujer	España	0	0	0	RÈgimen general	1096	Permanente	1096		1096	No manual cualificado		UE-28	45-54
10259N0QF210100						RÈgimen general	No manual no cualificado	Empleo	Fijo	Mujer	España	0	0	0	RÈgimen general	609	Permanente	1082		1082	No manual no cualificado		UE-28	35-44
10259P0EB150100						RÈgimen general	No manual no cualificado	Empleo	Fijo	Mujer	España	0	0	0	RÈgimen general	1096	Permanente	1096		1096	No manual no cualificado		UE-28	35-44
10259R0QF600100						RÈgimen general	Manual cualificado	Empleo	Temporal	Mujer	España	0	0	0	RÈgimen general	101	Temporal	226		226	No manual cualificado		UE-28	35-44
10259S0V0910100						RÈgimen general	No manual no cualificado	Empleo	Fijo	Mujer	España	0	0	0	RÈgimen general	184	Permanente	184		184	No manual no cualificado		UE-28	35-44
10259V0QF200100	2014	2014	46	Comun	Piel	RÈgimen general	Manual no cualificado	Empleo	Temporal	Mujer	Alemania	1	1	1	RÈgimen general	693	Temporal	693		693	Manual no cualificado	\N	UE-28	45-54
10259V0V0400100	2012	2012	5	Comun	Infecciosas	RÈgimen general	No manual no cualificado	Empleo	Fijo	Mujer	España	4	4	3	RÈgimen general	1096	Permanente	1096	11	1096	No manual no cualificado	034.0	UE-28	35-44
10259V0V0400100	2012	2012	3	Comun	Respiratorias	RÈgimen general	No manual no cualificado	Empleo	Fijo	Mujer	España	4	4	3	RÈgimen general	1096	Permanente	1096	11	1096	No manual no cualificado	460	UE-28	35-44
10259V0V0400100	2014	2014	3	Comun	Respiratorias	RÈgimen general	No manual no cualificado	Empleo	Fijo	Mujer	España	4	4	3	RÈgimen general	1096	Permanente	1096	11	1096	No manual no cualificado	\N	UE-28	35-44
10259V0V0400100	2014			Comun	Embarazo	RÈgimen general	No manual no cualificado	Empleo	Fijo	Mujer	España	4	4	3	RÈgimen general	1096	Permanente	1096	11	1096	No manual no cualificado		UE-28	35-44
10259V0VH420100	2013	2013	3	Comun	Respiratorias	RÈgimen general	No manual cualificado	Empleo	Temporal	Mujer	España	1	1	1	RÈgimen general	722	Temporal	722	3	722	No manual cualificado	J03	UE-28	25-34
10259Z0EB460100						RÈgimen general	No manual no cualificado	Empleo	Fijo	Mujer	España	0	0	0	RÈgimen general	100	Permanente	100		100	No manual no cualificado		UE-28	35-44
10259Z0QF160100						RÈgimen general	Manual no cualificado	Empleo	Temporal	Mujer	España	0	0	0	RÈgimen general	116	Temporal	142		142	Manual cualificado		UE-28	35-44
10259Z0VH150100						RÈgimen general	Manual cualificado	Empleo	Fijo	Mujer	España	0	0	0	RÈgimen general	1096	Permanente	1096		1096	Manual cualificado		UE-28	35-44
10270D0QF530100						RÈgimen general	No manual no cualificado	Empleo	Temporal	Mujer	España	0	0	0	RÈgimen general	605	Temporal	377		605	No manual no cualificado		UE-28
10270F0V0550100	2013	2013	7	Comun	Respiratorias	RÈgimen general	No manual no cualificado	Empleo	Fijo	Mujer	España	3	3	3	RÈgimen general	1096	Permanente	1096	19	1096	No manual no cualificado	J18.9	UE-28	35-44
10270F0V0550100	2014	2014	2	Comun	Digestivas	RÈgimen general	No manual no cualificado	Empleo	Fijo	Mujer	España	3	3	3	RÈgimen general	1096	Permanente	1096	19	1096	No manual no cualificado	\N	UE-28	35-44
10270F0V0550100	2014	2014	10	Comun	Digestivas	RÈgimen general	No manual no cualificado	Empleo	Fijo	Mujer	España	3	3	3	RÈgimen general	1096	Permanente	1096	19	1096	No manual no cualificado	\N	UE-28	35-44
10271B0VH150100						RÈgimen general		Empleo	Fijo	Mujer	Colombia	0	0	0	RÈgimen general	0	Permanente	716		716	No manual cualificado		Otros
10272L0V0530100	2012	2012	1	Comun	Infecciosas	RÈgimen general	No manual no cualificado	Empleo	Temporal	Mujer	España	3	3	3	RÈgimen general	832	Temporal	500	10	832	No manual no cualificado	A09	UE-28	35-44
10272L0V0530100	2014	2014	2	Comun	Respiratorias	RÈgimen general	No manual no cualificado	Empleo	Temporal	Mujer	España	3	3	3	RÈgimen general	832	Temporal	500	10	832	No manual no cualificado	\N	UE-28	35-44
10272L0V0530100	2014	2014	7	Comun	Digestivas	RÈgimen general	No manual no cualificado	Empleo	Temporal	Mujer	España	3	3	3	RÈgimen general	832	Temporal	500	10	832	No manual no cualificado	\N	UE-28	35-44
10272S0EB960100						RÈgimen general	No manual no cualificado	Empleo	Fijo	Mujer	España	0	0	0	RÈgimen general	264	Permanente	264		264	No manual no cualificado		UE-28
10272T0EB530100	2014	2014	48	Comun	Digestivas	RÈgimen general	No manual cualificado	Empleo	Fijo	Mujer	España	1	1	1	RÈgimen general	1096	Permanente	1096	48	1096	No manual cualificado	\N	UE-28
10272Y0VH530100						RÈgimenes especiales		Empleo		Mujer	España	0	0	0	RÈgimen general	671	Permanente	975		975	Manual cualificado		UE-28	45-54
10273C0VH550100	2012	2012	2	Comun	Otros sÌntomas	RÈgimen general	No manual no cualificado	Empleo	Temporal	Mujer	España	4	4	3	RÈgimen general	364	Temporal	364	63	364	No manual no cualificado	R11	UE-28	45-54
10273C0VH550100	2014	2014	1	Comun	MusculoesquelÈticas	RÈgimen general	No manual no cualificado	Empleo	Temporal	Mujer	España	4	4	3	RÈgimen general	364	Temporal	364	63	364	No manual no cualificado	\N	UE-28	45-54
10273C0VH550100	2014	2014	60	Comun	Infecciosas	RÈgimen general	No manual no cualificado	Empleo	Temporal	Mujer	España	4	4	3	RÈgimen general	364	Temporal	364	63	364	No manual no cualificado	\N	UE-28	45-54
10273C0VH550100	2014			Comun	Mentales	RÈgimen general	No manual no cualificado	Empleo	Temporal	Mujer	España	4	4	3	RÈgimen general	364	Temporal	364	63	364	No manual no cualificado		UE-28	45-54
10273E0EB580100						RÈgimen general	No manual no cualificado	Empleo	Fijo	Mujer	España	0	0	0	RÈgimen general	1096	Permanente	1096		1096	No manual no cualificado		UE-28	25-34
10273F0VH530100						RÈgimen general	Manual no cualificado	Empleo	Fijo	Mujer	España	0	0	0	RÈgimen general	893	Permanente	893		893	Manual no cualificado		UE-28
10273K0EB720100	2013	2013	1	Comun	Respiratorias	RÈgimen general	No manual cualificado	Empleo	Fijo	Mujer	España	1	1	1	RÈgimen general	1096	Permanente	1096	1	1096	No manual cualificado	J03.9	UE-28	35-44
10274B0V0550100	2012	2012	3	Comun	MusculoesquelÈticas	RÈgimen general	No manual no cualificado	Empleo	Fijo	Mujer	España	3	3	3	RÈgimen general	1096	Permanente	1096	7	1096	No manual no cualificado	M54.5	UE-28	35-44
10274B0V0550100	2013	2013	3	Comun	Respiratorias	RÈgimen general	No manual no cualificado	Empleo	Fijo	Mujer	España	3	3	3	RÈgimen general	1096	Permanente	1096	7	1096	No manual no cualificado	J00	UE-28	35-44
10274B0V0550100	2013	2013	1	Comun	Respiratorias	RÈgimen general	No manual no cualificado	Empleo	Fijo	Mujer	España	3	3	3	RÈgimen general	1096	Permanente	1096	7	1096	No manual no cualificado	J00	UE-28	35-44
10274K0V0530100	2012	2012	4	Comun	Respiratorias	RÈgimen general	No manual no cualificado	Empleo	Fijo	Mujer	España	1	1	1	RÈgimen general	1096	Permanente	1096	4	1096	No manual no cualificado	462	UE-28	45-54
10274W0EB530100						RÈgimen general	No manual no cualificado	Empleo	Fijo	Mujer	España	0	0	0	RÈgimen general	1096	Permanente	1096		1096	No manual no cualificado		UE-28	35-44
10274X0VH480100						RÈgimen general	No manual no cualificado	Empleo	Temporal	Mujer	España	0	0	0	RÈgimen general	631	Permanente	463		644	No manual no cualificado		UE-28	25-34
10275G0QF550100						RÈgimen general	No manual no cualificado	Empleo	Fijo	Mujer	España	0	0	0	RÈgimen general	1096	Permanente	1096		1096	No manual no cualificado		UE-28	35-44
10275Z0V0730100						RÈgimen general	No manual cualificado	Empleo	Temporal	Mujer	España	0	0	0	RÈgimen general	972	Temporal	972		972	No manual cualificado		UE-28	25-34
10276J0V0550100						RÈgimen general	No manual no cualificado	Empleo	Fijo	Mujer	España	0	0	0	RÈgimen general	523	Permanente	492		523	No manual no cualificado		UE-28	35-44
10276N0QF490100	2013	2013	2	Comun	MusculoesquelÈticas	RÈgimen general	Manual cualificado	Empleo	Fijo	Mujer	España	3	3	3	RÈgimen general	677	Permanente	677	18	738	Manual cualificado	M54.2	UE-28	25-34
10276N0QF490100	2013	2013	7	Comun	MusculoesquelÈticas	RÈgimen general	Manual cualificado	Empleo	Fijo	Mujer	España	3	3	3	RÈgimen general	677	Permanente	677	18	738	Manual cualificado	M54.2	UE-28	25-34
10276N0QF490100	2013	2013	9	Comun	Mentales	RÈgimen general	Manual cualificado	Empleo	Fijo	Mujer	España	3	3	3	RÈgimen general	677	Permanente	677	18	738	Manual cualificado	F41.9	UE-28	25-34
10276V0EB550100	2012	2012	74	Comun	Respiratorias	RÈgimen general	No manual no cualificado	Empleo	Fijo	Mujer	España	1	1	1	RÈgimen general	826	Permanente	826	74	826	No manual no cualificado	J18	UE-28	35-44
10276X0QF080100	2013	2013	1	Comun	Otros sÌntomas	RÈgimen general	Manual cualificado	Empleo	Temporal	Mujer	España	1	1	1	RÈgimen general	210	Temporal	236	1	298	No manual no cualificado	R11	UE-28
10277B0V0510100						RÈgimen general	No manual no cualificado	Empleo	Fijo	Mujer	España	0	0	0	RÈgimen general	67	Permanente	67		67	No manual no cualificado		UE-28
10277B0VH530100	2012			Comun	Sistema Nervioso	RÈgimen general	No manual cualificado	Empleo	Temporal	Mujer	España	1	1	0	RÈgimen general	156	Temporal	156		156	No manual cualificado		UE-28	35-44
10277H0EB090100						RÈgimen general	No manual no cualificado	Empleo	Temporal	Mujer	España	0	0	0	RÈgimen general	649	Temporal	649		649	No manual no cualificado		UE-28	25-34
10277M0EB530100						RÈgimen general	No manual cualificado	Empleo	Fijo	Mujer	España	0	0	0	RÈgimen general	1096	Permanente	1096		1096	No manual cualificado		UE-28	35-44
10277P0QF500100	2014	2014	7	Comun	Genito-urinarias	RÈgimen general	No manual no cualificado	Empleo	Fijo	Mujer	España	1	1	1	RÈgimen general	1076	Permanente	1076	7	1076	No manual no cualificado	\N	UE-28	25-34
10277Q0QF530100						RÈgimen general	Manual no cualificado	Empleo	Temporal	Mujer	España	0	0	0	RÈgimen general	845	Temporal	845		845	Manual no cualificado		UE-28	35-44
10277R0V0530100						RÈgimen general	Manual no cualificado	Empleo	Fijo	Mujer	España	0	0	0	RÈgimen general	84	Permanente	84		84	Manual no cualificado		UE-28	45-54
10277R0VH550100						RÈgimen general	No manual no cualificado	Empleo	Fijo	Mujer	España	0	0	0	RÈgimen general	1096	Permanente	1096		1096	No manual no cualificado		UE-28	35-44
10277Y0QF550100	2012	2012	13	Comun	Lesiones y envenenamiento	RÈgimen general	Manual cualificado	Empleo	Fijo	Mujer	España	1	1	1	RÈgimen general	1093	Permanente	1093	13	1093	Manual cualificado	S93.4	UE-28	35-44
10278L0EB090100	2014	2014	4	Comun	MusculoesquelÈticas	RÈgimen general	No manual no cualificado	Empleo	Fijo	Mujer	España	1	1	1	RÈgimen general	1096	Permanente	1096	4	1096	No manual no cualificado	\N	UE-28	25-34
10278V0QF530100						RÈgimen general	Manual cualificado	Empleo	Fijo	Mujer	España	0	0	0	RÈgimen general	1096	Permanente	1096		1096	Manual cualificado		UE-28	45-54
10278V0QF990100	2013	2013	2	Comun	Embarazo	RÈgimen general	No manual no cualificado	Empleo	Fijo	Mujer	España	2	2	2	RÈgimen general	1097	Permanente	1097	3	1097	No manual no cualificado	O26	UE-28	25-34
10278V0QF990100	2013	2013	1	Comun	Cardiovasculares	RÈgimen general	No manual no cualificado	Empleo	Fijo	Mujer	España	2	2	2	RÈgimen general	1097	Permanente	1097	3	1097	No manual no cualificado	I95.9	UE-28	25-34
10279A0VH550100	2012	2012	4	Comun	Otros sÌntomas	RÈgimen general	Manual cualificado	Empleo	Temporal	Mujer	España	1	1	1	RÈgimen general	955	Permanente	563	4	955	Manual cualificado	R42	UE-28	35-44
10279H0QF530100						RÈgimen general	No manual cualificado	Empleo	Fijo	Mujer	España	0	0	0	RÈgimen general	1096	Permanente	1096		1096	No manual cualificado		UE-28	35-44
10279P0EB390200	2012	2012	7	Comun	MusculoesquelÈticas	RÈgimen general	No manual cualificado	Empleo	Temporal	Mujer	España	3	3	1	RÈgimen general	1096	Temporal	1096	152	1096	No manual cualificado	716.9	UE-28	45-54
10279P0EB390200	2012	2013	96	Comun	MusculoesquelÈticas	RÈgimen general	No manual cualificado	Empleo	Temporal	Mujer	España	3	3	1	RÈgimen general	1096	Temporal	1096	152	1096	No manual cualificado	735.8	UE-28	45-54
10279P0EB390200	2014	2015	49	Comun	Otros sÌntomas	RÈgimen general	No manual cualificado	Empleo	Temporal	Mujer	España	3	3	1	RÈgimen general	1096	Temporal	1096	152	1096	No manual cualificado	\N	UE-28	45-54
10300W0EB890100						RÈgimen general	No manual no cualificado	Empleo	Temporal	Mujer	España	0	0	0	RÈgimen general	537	Temporal	537		537	No manual no cualificado		UE-28	25-34
10300X0QF850100	2013	2013	3	Comun	Infecciosas	RÈgimen general	Manual cualificado	Empleo	Fijo	Mujer	España	2	2	2	RÈgimen general	1096	Permanente	1096	5	1096	Manual cualificado	B34.9	UE-28	35-44
10300X0QF850100	2014	2014	2	Comun	Infecciosas	RÈgimen general	Manual cualificado	Empleo	Fijo	Mujer	España	2	2	2	RÈgimen general	1096	Permanente	1096	5	1096	Manual cualificado	\N	UE-28	35-44
10304N0QF440100	2012	2012	3	Comun	Infecciosas	RÈgimen general	No manual no cualificado	Empleo	Fijo	Mujer	España	4	4	4	RÈgimen general	1096	Permanente	1096	84	1096	No manual no cualificado	A09	UE-28	45-54
10304N0QF440100	2012	2012	14	Comun	Lesiones y envenenamiento	RÈgimen general	No manual no cualificado	Empleo	Fijo	Mujer	España	4	4	4	RÈgimen general	1096	Permanente	1096	84	1096	No manual no cualificado	T14.1	UE-28	45-54
10304N0QF440100	2012	2012	10	Comun	MusculoesquelÈticas	RÈgimen general	No manual no cualificado	Empleo	Fijo	Mujer	España	4	4	4	RÈgimen general	1096	Permanente	1096	84	1096	No manual no cualificado	M54.4	UE-28	45-54
10304N0QF440100	2013	2013	57	Comun	Respiratorias	RÈgimen general	No manual no cualificado	Empleo	Fijo	Mujer	España	4	4	4	RÈgimen general	1096	Permanente	1096	84	1096	No manual no cualificado	J20.9	UE-28	45-54
10307N0QF400100						RÈgimen general	Manual no cualificado	Empleo	Fijo	Mujer	España	0	0	0	RÈgimen general	366	Permanente	366		366	Manual no cualificado		UE-28
10307P0V0930100	2014	2014	3	Comun	Respiratorias	RÈgimen general	No manual no cualificado	Empleo	Fijo	Mujer	España	1	1	1	RÈgimen general	970	Permanente	970	3	970	No manual no cualificado	\N	UE-28
10308D0EB110100						RÈgimen general	No manual cualificado	Empleo	Temporal	Mujer	España	0	0	0	RÈgimen general	411	Temporal	411		411	No manual cualificado		UE-28	35-44
10310L0QF170100						RÈgimen general	No manual no cualificado	Empleo	Temporal	Mujer	Resto Centro/Sudamérica	0	0	0	RÈgimen general	879	Temporal	533		879	No manual no cualificado		Otros	25-34
10312E0EB100100	2013	2013	7	Comun	Otros sÌntomas	RÈgimen general	Manual cualificado	Empleo	Temporal	Mujer	España	2	2	2	RÈgimen general	995	Temporal	889	8	1008	Manual cualificado	R10.4	UE-28	45-54
10312E0EB100100	2014	2014	1	Comun	Infecciosas	RÈgimen general	Manual cualificado	Empleo	Temporal	Mujer	España	2	2	2	RÈgimen general	995	Temporal	889	8	1008	Manual cualificado	\N	UE-28	45-54
10312W0QF070100	2013	2013	5	Comun	Respiratorias	RÈgimen general	No manual cualificado	Empleo	Fijo	Mujer	España	1	1	1	RÈgimen general	1097	Permanente	1027	5	1097	No manual cualificado	J11.1	UE-28
10313A0EB140100						RÈgimen general	No manual cualificado	Empleo	Fijo	Mujer	España	0	0	0	RÈgimen general	1096	Permanente	1096		1096	No manual cualificado		UE-28	35-44
10316F0V0130100	2013	2013	3	Comun	Infecciosas	RÈgimen general	No manual cualificado	Empleo	Fijo	Mujer	España	2	2	2	RÈgimen general	1096	Permanente	1096	9	1096	No manual cualificado	B34	UE-28	35-44
10316F0V0130100	2014	2014	6	Comun	Sangre	RÈgimen general	No manual cualificado	Empleo	Fijo	Mujer	España	2	2	2	RÈgimen general	1096	Permanente	1096	9	1096	No manual cualificado	\N	UE-28	35-44
10320Z0QF300100						RÈgimen general	Manual no cualificado	Empleo	Temporal	Mujer	España	0	0	0	RÈgimen general	1060	Temporal	1060		1060	Manual no cualificado		UE-28
10322M0QF920100						RÈgimen general	No manual no cualificado	Empleo	Temporal	Mujer	Ecuador	0	0	0	RÈgimen general	364	Temporal	364		364	No manual no cualificado		Otros	25-34
10323D0V0930100	2012	2012	3	Comun	Genito-urinarias	RÈgimen general	No manual no cualificado	Empleo	Fijo	Mujer	Ecuador	2	2	2	RÈgimen general	288	Permanente	288	11	288	No manual no cualificado	N23	Otros	25-34
10323D0V0930100	2012	2012	8	Comun	Genito-urinarias	RÈgimen general	No manual no cualificado	Empleo	Fijo	Mujer	Ecuador	2	2	2	RÈgimen general	288	Permanente	288	11	288	No manual no cualificado	N83.0	Otros	25-34
10323J0EB930100	2013	2013	51	Comun	Mentales	RÈgimenes especiales		Empleo		Mujer	República Dominicana	3	3	2	RÈgimen general	0	Permanente	450	59	450	No manual cualificado	F41.1	Otros
10323J0EB930100	2014	2014	8	Comun	MusculoesquelÈticas	RÈgimenes especiales		Empleo		Mujer	República Dominicana	3	3	2	RÈgimen general	0	Permanente	450	59	450	No manual cualificado	\N	Otros
10323J0EB930100	2014			Comun	MusculoesquelÈticas	RÈgimenes especiales		Empleo		Mujer	República Dominicana	3	3	2	RÈgimen general	0	Permanente	450	59	450	No manual cualificado		Otros
10326Z0QF220100						RÈgimen general	No manual no cualificado	Empleo	Fijo	Mujer	España	0	0	0	RÈgimen general	1096	Permanente	1096		1096	No manual no cualificado		UE-28	45-54
10327B0QF780100						RÈgimen general	Manual no cualificado	Empleo	Fijo	Mujer	España	0	0	0	RÈgimen general	244	Permanente	244		244	Manual no cualificado		UE-28	45-54
10327T0QF020100						RÈgimen general	Manual no cualificado	Empleo	Temporal	Mujer	España	0	0	0	RÈgimen general	116	Temporal	116		116	Manual no cualificado		UE-28	25-34
10327X0QF000100	2012	2012	1	Comun	Otros sÌntomas	RÈgimen general	No manual cualificado	Empleo	Fijo	Mujer	España	5	5	4	RÈgimen general	697	Temporal	631	65	697	No manual cualificado	787.0	UE-28	35-44
10327X0QF000100	2013	2013	3	Comun	Otros sÌntomas	RÈgimen general	No manual cualificado	Empleo	Fijo	Mujer	España	5	5	4	RÈgimen general	697	Temporal	631	65	697	No manual cualificado	R10.4	UE-28	35-44
10327X0QF000100	2013	2013	52	Comun	Embarazo	RÈgimen general	No manual cualificado	Empleo	Fijo	Mujer	España	5	5	4	RÈgimen general	697	Temporal	631	65	697	No manual cualificado	O20.0	UE-28	35-44
10327X0QF000100	2013	2013	64	Comun	Embarazo	RÈgimen general	No manual cualificado	Empleo	Fijo	Mujer	España	5	5	4	RÈgimen general	697	Temporal	631	65	697	No manual cualificado	O21.9	UE-28	35-44
10327X0QF000100	2014			Comun	Embarazo	RÈgimen general	No manual cualificado	Empleo	Fijo	Mujer	España	5	5	4	RÈgimen general	697	Temporal	631	65	697	No manual cualificado		UE-28	35-44
10327Z0QF820100						RÈgimen general	Manual no cualificado	Empleo	Fijo	Mujer	Ecuador	0	0	0	RÈgimen general	127	Permanente	127		127	Manual no cualificado		Otros	35-44
10328R0QF020100	2012	2012	2	Comun	MusculoesquelÈticas	RÈgimen general	No manual no cualificado	Empleo	Fijo	Mujer	España	4	4	4	RÈgimen general	1096	Permanente	1096	11	1096	No manual no cualificado	M54.3	UE-28	25-34
10328R0QF020100	2012	2012	2	Comun	Digestivas	RÈgimen general	No manual no cualificado	Empleo	Fijo	Mujer	España	4	4	4	RÈgimen general	1096	Permanente	1096	11	1096	No manual no cualificado	K04.7	UE-28	25-34
10328R0QF020100	2012	2012	2	Comun	Respiratorias	RÈgimen general	No manual no cualificado	Empleo	Fijo	Mujer	España	4	4	4	RÈgimen general	1096	Permanente	1096	11	1096	No manual no cualificado	J11	UE-28	25-34
10328R0QF020100	2014	2014	5	Comun	Respiratorias	RÈgimen general	No manual no cualificado	Empleo	Fijo	Mujer	España	4	4	4	RÈgimen general	1096	Permanente	1096	11	1096	No manual no cualificado	\N	UE-28	25-34
10328S0QF820100						RÈgimen general	No manual no cualificado	Empleo	Fijo	Mujer	Resto Centro/Sudamérica	0	0	0	RÈgimen general	311	Temporal	165		311	No manual no cualificado		Otros
10328Z0V0930100	2013	2013	2	Comun	Respiratorias	RÈgimen general	No manual no cualificado	Empleo	Temporal	Mujer	Perú	3	3	3	RÈgimen general	774	Temporal	774	6	774	No manual no cualificado	J03.9	Otros	25-34
10328Z0V0930100	2013	2013	1	Comun	Digestivas	RÈgimen general	No manual no cualificado	Empleo	Temporal	Mujer	Perú	3	3	3	RÈgimen general	774	Temporal	774	6	774	No manual no cualificado	K59.0	Otros	25-34
10328Z0V0930100	2013	2013	3	Comun	Respiratorias	RÈgimen general	No manual no cualificado	Empleo	Temporal	Mujer	Perú	3	3	3	RÈgimen general	774	Temporal	774	6	774	No manual no cualificado	J11	Otros	25-34
10330A0VH800200	2012	2012	30	Comun	MusculoesquelÈticas	RÈgimen general	No manual cualificado	Empleo	Fijo	Mujer	España	5	5	5	RÈgimen general	1018	Permanente	1018	172	1018	No manual cualificado	M20.4	UE-28
10330A0VH800200	2012	2012	68	Comun	Lesiones y envenenamiento	RÈgimen general	No manual cualificado	Empleo	Fijo	Mujer	España	5	5	5	RÈgimen general	1018	Permanente	1018	172	1018	No manual cualificado	S52.5	UE-28
10330A0VH800200	2013	2013	9	Comun	Respiratorias	RÈgimen general	No manual cualificado	Empleo	Fijo	Mujer	España	5	5	5	RÈgimen general	1018	Permanente	1018	172	1018	No manual cualificado	J04.0	UE-28
10330A0VH800200	2013	2013	38	Comun	Neoplasias	RÈgimen general	No manual cualificado	Empleo	Fijo	Mujer	España	5	5	5	RÈgimen general	1018	Permanente	1018	172	1018	No manual cualificado	C50.8	UE-28
10330A0VH800200	2013	2013	27	Comun	Neoplasias	RÈgimen general	No manual cualificado	Empleo	Fijo	Mujer	España	5	5	5	RÈgimen general	1018	Permanente	1018	172	1018	No manual cualificado	C50.8	UE-28
10330G0VH890100	2012	2012	5	Comun	Respiratorias	RÈgimen general	No manual no cualificado	Empleo	Fijo	Mujer	España	2	2	0	RÈgimen general	567	Permanente	567	5	567	No manual no cualificado	J03.9	UE-28	45-54
10330G0VH890100	2012			Comun	Lesiones y envenenamiento	RÈgimen general	No manual no cualificado	Empleo	Fijo	Mujer	España	2	2	0	RÈgimen general	567	Permanente	567	5	567	No manual no cualificado		UE-28	45-54
10330L0QF870100	2013	2013	16	Comun	Respiratorias	RÈgimen general	No manual no cualificado	Empleo	Fijo	Mujer	España	1	1	1	RÈgimen general	1096	Permanente	1096	16	1096	No manual no cualificado	J20.9	UE-28	45-54
10330M0QF300100						RÈgimen general	Manual cualificado	Empleo	Fijo	Mujer	España	0	0	0	RÈgimen general	746	Permanente	746		746	Manual cualificado		UE-28	35-44
10330M0V0960100	2014	2014	9	Comun	Lesiones y envenenamiento	RÈgimen general	No manual no cualificado	Empleo	Fijo	Mujer	España	1	1	1	RÈgimen general	1096	Permanente	1096	9	1096	No manual no cualificado	\N	UE-28	45-54
10330N0VH920100	2013	2013	216	Comun	MusculoesquelÈticas	RÈgimen general	No manual no cualificado	Empleo	Fijo	Mujer	España	1	1	1	RÈgimen general	1096	Permanente	1096	216	1096	No manual no cualificado	M25.5	UE-28	45-54
10330S0V0940100						RÈgimen general	No manual no cualificado	Empleo	Fijo	Mujer	España	0	0	0	RÈgimen general	1096	Permanente	1096		1096	No manual no cualificado		UE-28	35-44
10330V0QF920100						RÈgimen general	No manual no cualificado	Empleo	Temporal	Mujer	España	0	0	0	RÈgimen general	203	Temporal	203		203	No manual no cualificado		UE-28	25-34
10330Z0EB950100	2012	2012	5	Comun	Respiratorias	RÈgimen general	No manual cualificado	Empleo	Temporal	Mujer	España	4	4	4	RÈgimen general	1098	Permanente	1047	39	1098	No manual cualificado	J02.9	UE-28	25-34
10330Z0EB950100	2012	2012	3	Comun	Respiratorias	RÈgimen general	No manual cualificado	Empleo	Temporal	Mujer	España	4	4	4	RÈgimen general	1098	Permanente	1047	39	1098	No manual cualificado	J00	UE-28	25-34
10330Z0EB950100	2013	2013	29	Comun	MusculoesquelÈticas	RÈgimen general	No manual cualificado	Empleo	Temporal	Mujer	España	4	4	4	RÈgimen general	1098	Permanente	1047	39	1098	No manual cualificado	M54.8	UE-28	25-34
10330Z0EB950100	2014	2014	2	Comun	Infecciosas	RÈgimen general	No manual cualificado	Empleo	Temporal	Mujer	España	4	4	4	RÈgimen general	1098	Permanente	1047	39	1098	No manual cualificado	\N	UE-28	25-34
10331A0V0920100						RÈgimen general	No manual no cualificado	Empleo	Fijo	Mujer	España	0	0	0	RÈgimen general	1096	Permanente	1096		1096	No manual no cualificado		UE-28
10331B0V0950100	2012			Comun	Mentales	RÈgimen general	No manual no cualificado	Empleo	Fijo	Mujer	España	1	1	0	RÈgimen general	487	Permanente	487		487	No manual no cualificado		UE-28	35-44
10331C0QF870100						RÈgimen general	Manual cualificado	Empleo	Temporal	Mujer	España	0	0	0	RÈgimen general	667	Temporal	667		667	Manual cualificado		UE-28	45-54
10331D0V0310100						RÈgimen general		Empleo	Fijo	Mujer	España	0	0	0	RÈgimen general	0	Permanente	761		761	Manual no cualificado		UE-28	45-54
10331F0EB920100						RÈgimen general	No manual no cualificado	Empleo	Fijo	Mujer	España	0	0	0	RÈgimen general	1095	Permanente	1095		1095	No manual no cualificado		UE-28	45-54
10331G0EB880100						RÈgimen general	No manual no cualificado	Empleo	Fijo	Mujer	España	0	0	0	RÈgimen general	1096	Permanente	1096		1096	No manual no cualificado		UE-28	45-54
10331H0QF920100						RÈgimen general	No manual no cualificado	Empleo	Fijo	Mujer	España	0	0	0	RÈgimen general	1096	Permanente	1096		1096	No manual no cualificado		UE-28	25-34
10331H0V0890100						RÈgimen general	No manual no cualificado	Empleo	Fijo	Mujer	España	0	0	0	RÈgimen general	1096	Permanente	1096		1096	No manual no cualificado		UE-28	45-54
10331H0VH910100						RÈgimen general	Manual no cualificado	Empleo	Fijo	Mujer	España	0	0	0	RÈgimen general	1051	Permanente	1051		1051	Manual no cualificado		UE-28	45-54
10331J0VH920100						RÈgimen general	No manual no cualificado	Empleo	Fijo	Mujer	España	0	0	0	RÈgimen general	1096	Permanente	1096		1096	No manual no cualificado		UE-28	35-44
10331P0QF940100	2014	2014	2	Comun	MusculoesquelÈticas	RÈgimen general	Manual no cualificado	Empleo	Fijo	Mujer	España	1	1	1	RÈgimen general	1096	Permanente	1096	2	1096	Manual no cualificado	\N	UE-28	35-44
10331P0V0910100						RÈgimen general	No manual no cualificado	Empleo	Fijo	Mujer	España	0	0	0	RÈgimen general	1096	Permanente	1096		1096	No manual no cualificado		UE-28	45-54
10331T0V0880100	2013	2013	67	Comun	MusculoesquelÈticas	RÈgimenes especiales		Empleo		Mujer	España	1	1	1	RÈgimen general	0	Permanente	336	67	336	No manual no cualificado	M54.2	UE-28	45-54
10331X0QF890100						RÈgimen general	Manual cualificado	Empleo	Temporal	Mujer	España	0	0	0	RÈgimen general	415	Temporal	429		429	Manual no cualificado		UE-28	45-54
10331X0VH880100						RÈgimen general	Manual no cualificado	Empleo	Temporal	Mujer	España	0	0	0	RÈgimen general	73	Temporal	77		77	Manual no cualificado		UE-28	45-54
10332A0EB930100						RÈgimen general	No manual cualificado	Empleo	Fijo	Mujer	España	0	0	0	RÈgimen general	1096	Permanente	1096		1096	No manual cualificado		UE-28	45-54
10332A0QF860100						RÈgimen general	No manual cualificado	Empleo	Fijo	Mujer	España	0	0	0	RÈgimen general	1095	Permanente	1095		1095	No manual cualificado		UE-28	45-54
10332F0V0960100	2014	2014	3	Comun	Genito-urinarias	RÈgimen general	No manual no cualificado	Empleo	Temporal	Mujer	España	1	1	1	RÈgimen general	327	Temporal	741	3	741	Manual no cualificado	\N	UE-28	45-54
10332G0V0920100						RÈgimen general	No manual no cualificado	Empleo	Fijo	Mujer	España	0	0	0	RÈgimen general	682	Permanente	682		682	No manual no cualificado		UE-28	45-54
10332G0VH940100						RÈgimen general	No manual cualificado	Empleo	Fijo	Mujer	España	0	0	0	RÈgimen general	1096	Permanente	1096		1096	No manual cualificado		UE-28	35-44
10332H0EB900100						RÈgimen general	No manual no cualificado	Empleo	Fijo	Mujer	España	0	0	0	RÈgimen general	1096	Permanente	1096		1096	No manual no cualificado		UE-28	45-54
10332J0EB910100						RÈgimen general	Manual no cualificado	Empleo	Fijo	Mujer	España	0	0	0	RÈgimen general	729	Permanente	729		729	Manual no cualificado		UE-28	45-54
10332R0VH900100	2012	2012	27	Comun	Digestivas	RÈgimen general	Manual no cualificado	Empleo	Temporal	Mujer	España	1	1	1	RÈgimen general	161	Temporal	161	27	161	Manual no cualificado	553.1	UE-28
10332T0EB890100						RÈgimen general	No manual no cualificado	Empleo	Fijo	Mujer	España	0	0	0	RÈgimen general	1096	Permanente	1096		1096	No manual no cualificado		UE-28	45-54
10332V0V0940100						RÈgimen general	No manual no cualificado	Empleo	Fijo	Mujer	España	0	0	0	RÈgimen general	1096	Permanente	1096		1096	No manual no cualificado		UE-28	35-44
10332X0EB870100						RÈgimen general	No manual cualificado	Empleo	Fijo	Mujer	España	0	0	0	RÈgimen general	1096	Permanente	1096		1096	No manual cualificado		UE-28	45-54
10332Y0V0870100						RÈgimen general	Manual no cualificado	Empleo	Fijo	Mujer	España	0	0	0	RÈgimen general	244	Permanente	244		244	Manual no cualificado		UE-28	45-54
10332Y0VH890100	2012	2012	11	Comun	Respiratorias	RÈgimen general	No manual no cualificado	Empleo	Fijo	Mujer	España	10	10	10	RÈgimen general	1096	Permanente	1096	70	1096	No manual no cualificado	J03.9	UE-28	45-54
10332Y0VH890100	2012	2012	20	Comun	Respiratorias	RÈgimen general	No manual no cualificado	Empleo	Fijo	Mujer	España	10	10	10	RÈgimen general	1096	Permanente	1096	70	1096	No manual no cualificado	J20.9	UE-28	45-54
10332Y0VH890100	2012	2012	1	Comun	MusculoesquelÈticas	RÈgimen general	No manual no cualificado	Empleo	Fijo	Mujer	España	10	10	10	RÈgimen general	1096	Permanente	1096	70	1096	No manual no cualificado	M54.5	UE-28	45-54
10332Y0VH890100	2012	2012	5	Comun	MusculoesquelÈticas	RÈgimen general	No manual no cualificado	Empleo	Fijo	Mujer	España	10	10	10	RÈgimen general	1096	Permanente	1096	70	1096	No manual no cualificado	M54.5	UE-28	45-54
10332Y0VH890100	2013	2013	4	Comun	MusculoesquelÈticas	RÈgimen general	No manual no cualificado	Empleo	Fijo	Mujer	España	10	10	10	RÈgimen general	1096	Permanente	1096	70	1096	No manual no cualificado	M47.8	UE-28	45-54
10332Y0VH890100	2013	2013	3	Comun	MusculoesquelÈticas	RÈgimen general	No manual no cualificado	Empleo	Fijo	Mujer	España	10	10	10	RÈgimen general	1096	Permanente	1096	70	1096	No manual no cualificado	M33	UE-28	45-54
10332Y0VH890100	2013	2013	19	Comun	Otros sÌntomas	RÈgimen general	No manual no cualificado	Empleo	Fijo	Mujer	España	10	10	10	RÈgimen general	1096	Permanente	1096	70	1096	No manual no cualificado	R53	UE-28	45-54
10332Y0VH890100	2013	2013	3	Comun	Otros sÌntomas	RÈgimen general	No manual no cualificado	Empleo	Fijo	Mujer	España	10	10	10	RÈgimen general	1096	Permanente	1096	70	1096	No manual no cualificado	R52.9	UE-28	45-54
10332Y0VH890100	2014	2014	1	Comun	MusculoesquelÈticas	RÈgimen general	No manual no cualificado	Empleo	Fijo	Mujer	España	10	10	10	RÈgimen general	1096	Permanente	1096	70	1096	No manual no cualificado	\N	UE-28	45-54
10332Y0VH890100	2014	2014	3	Comun	Genito-urinarias	RÈgimen general	No manual no cualificado	Empleo	Fijo	Mujer	España	10	10	10	RÈgimen general	1096	Permanente	1096	70	1096	No manual no cualificado	\N	UE-28	45-54
10332Z0V0900100	2012	2012	4	Comun	Infecciosas	RÈgimen general	No manual cualificado	Empleo	Fijo	Mujer	España	3	3	1	RÈgimen general	1096	Permanente	1096	145	1096	No manual cualificado	A09	UE-28	45-54
10332Z0V0900100	2012			Comun	Mentales	RÈgimen general	No manual cualificado	Empleo	Fijo	Mujer	España	3	3	1	RÈgimen general	1096	Permanente	1096	145	1096	No manual cualificado		UE-28	45-54
10332Z0V0900100	2014	2014	141	Comun	MetabÛlicas	RÈgimen general	No manual cualificado	Empleo	Fijo	Mujer	España	3	3	1	RÈgimen general	1096	Permanente	1096	145	1096	No manual cualificado	\N	UE-28	45-54
10333C0QF920100	2012	2012	60	Comun	MusculoesquelÈticas	RÈgimen general	No manual cualificado	Empleo	Fijo	Mujer	España	4	4	4	RÈgimen general	1096	Permanente	1096	152	1096	No manual cualificado	M79.6	UE-28	35-44
10333C0QF920100	2013	2013	81	Comun	Respiratorias	RÈgimen general	No manual cualificado	Empleo	Fijo	Mujer	España	4	4	4	RÈgimen general	1096	Permanente	1096	152	1096	No manual cualificado	J04.0	UE-28	35-44
10333C0QF920100	2014	2014	2	Comun	MusculoesquelÈticas	RÈgimen general	No manual cualificado	Empleo	Fijo	Mujer	España	4	4	4	RÈgimen general	1096	Permanente	1096	152	1096	No manual cualificado	\N	UE-28	35-44
10333C0QF920100	2014	2014	9	Comun	MusculoesquelÈticas	RÈgimen general	No manual cualificado	Empleo	Fijo	Mujer	España	4	4	4	RÈgimen general	1096	Permanente	1096	152	1096	No manual cualificado	\N	UE-28	35-44
10333F0VH890100						RÈgimen general	No manual no cualificado	Empleo	Temporal	Mujer	Francia	0	0	0	RÈgimen general	27	Temporal	27		27	No manual no cualificado		UE-28	45-54
10333G0EB930100	2012	2012	29	Comun	Sistema Nervioso	RÈgimen general	No manual cualificado	Empleo	Fijo	Mujer	España	1	1	1	RÈgimen general	1096	Permanente	1096	29	1096	No manual cualificado	G51.0	UE-28	45-54
10333H0V0940100	2012	2012	4	Comun	Embarazo	RÈgimen general	No manual cualificado	Empleo	Fijo	Mujer	España	1	1	1	RÈgimen general	1096	Permanente	1096	4	1096	No manual cualificado	O02.0	UE-28	35-44
10333M0QF950100	2013	2013	2	Comun	Infecciosas	RÈgimen general	No manual no cualificado	Empleo	Fijo	Mujer	España	1	1	1	RÈgimen general	1097	Permanente	1097	2	1097	No manual no cualificado	A09	UE-28	35-44
10333M0V0920100	2013	2013	4	Comun	OÌdo	RÈgimen general	No manual no cualificado	Empleo	Fijo	Mujer	España	1	1	1	RÈgimen general	1097	Permanente	1097	4	1097	No manual no cualificado	382.9	UE-28	45-54
10333N0EB960100						RÈgimen general	No manual cualificado	Empleo	Temporal	Mujer	España	0	0	0	RÈgimen general	1096	Temporal	1096		1096	No manual cualificado		UE-28	45-54
10333N0VH880100						RÈgimen general	No manual no cualificado	Empleo	Temporal	Mujer	España	0	0	0	RÈgimen general	181	Temporal	181		181	No manual no cualificado		UE-28	45-54
10333X0VH930100						RÈgimen general	Manual cualificado	Empleo	Temporal	Mujer	España	0	0	0	RÈgimen general	166	Temporal	190		190	Manual cualificado		UE-28	45-54
10334A0V0880100	2012	2012	2	Comun	MusculoesquelÈticas	RÈgimenes especiales		Empleo		Mujer	España	3	3	3	RÈgimen general	944	Permanente	944	122	944	Manual no cualificado	M54.5	UE-28	45-54
10334A0V0880100	2012	2012	23	Comun	MusculoesquelÈticas	RÈgimenes especiales		Empleo		Mujer	España	3	3	3	RÈgimen general	944	Permanente	944	122	944	Manual no cualificado	M12.5	UE-28	45-54
10334A0V0880100	2013	2013	97	Comun	Cauas externas	RÈgimenes especiales		Empleo		Mujer	España	3	3	3	RÈgimen general	944	Permanente	944	122	944	Manual no cualificado	V99	UE-28	45-54
10334B0V0910100	2014	2014	11	Comun	MusculoesquelÈticas	RÈgimen general	No manual no cualificado	Empleo	Fijo	Mujer	España	1	1	1	RÈgimen general	1096	Permanente	1096	11	1096	No manual no cualificado	\N	UE-28	45-54
10334B0VH930100						RÈgimen general	No manual no cualificado	Empleo	Fijo	Mujer	España	0	0	0	RÈgimen general	1096	Permanente	1096		1096	No manual no cualificado		UE-28	45-54
10334C0EB900100	2012	2012	19	Comun	Respiratorias	RÈgimen general	No manual cualificado	Empleo	Fijo	Mujer	España	2	2	2	RÈgimen general	1096	Permanente	1096	22	1096	No manual cualificado	J20.9	UE-28	45-54
10334C0EB900100	2014	2014	3	Comun	MusculoesquelÈticas	RÈgimen general	No manual cualificado	Empleo	Fijo	Mujer	España	2	2	2	RÈgimen general	1096	Permanente	1096	22	1096	No manual cualificado	\N	UE-28	45-54
10334D0V0960100						RÈgimen general	No manual no cualificado	Empleo	Fijo	Mujer	España	0	0	0	RÈgimen general	1096	Permanente	1096		1096	No manual no cualificado		UE-28	45-54
10334J0EB960100						RÈgimen general		Empleo	Fijo	Mujer	España	0	0	0	RÈgimen general	0	Permanente	822		822	Manual cualificado		UE-28	45-54
10334Q0VH920100	2014	2015	99	Comun	Lesiones y envenenamiento	RÈgimen general	No manual no cualificado	Empleo	Fijo	Mujer	España	1	1	0	RÈgimen general	1096	Permanente	1096	99	1096	No manual no cualificado	\N	UE-28	45-54
10334S0EB220100						RÈgimen general	Manual cualificado	Empleo	Temporal	Mujer	España	0	0	0	RÈgimen general	462	Permanente	430		462	Manual cualificado		UE-28
10334X0EB920100	2013	2013	2	Comun	MusculoesquelÈticas	RÈgimen general	Manual no cualificado	Empleo	Fijo	Mujer	España	1	1	1	RÈgimen general	1096	Permanente	1096	2	1096	Manual no cualificado	M54.5	UE-28	45-54
10334Y0VH940100						RÈgimen general	No manual cualificado	Empleo	Fijo	Mujer	España	0	0	0	RÈgimen general	974	Permanente	1096		1096	No manual cualificado		UE-28	35-44
10335D0VH890100	2013	2013	56	Comun	Neoplasias	RÈgimen general	No manual no cualificado	Empleo	Fijo	Mujer	España	1	1	1	RÈgimen general	1096	Permanente	1096	56	1096	No manual no cualificado	D25.9	UE-28	45-54
10335F0VH940100	2013			Comun	Neoplasias	RÈgimen general	No manual cualificado	Empleo	Fijo	Mujer	España	1	1	0	RÈgimen general	1096	Permanente	1096		1096	No manual cualificado		UE-28	35-44
10335K0V0800100	2012	2012	4	Comun	Genito-urinarias	RÈgimen general	No manual no cualificado	Empleo	Fijo	Mujer	España	5	5	0	RÈgimen general	811	Permanente	811	15	811	No manual no cualificado	N30.9	UE-28
10335K0V0800100	2012	2012	6	Comun	MusculoesquelÈticas	RÈgimen general	No manual no cualificado	Empleo	Fijo	Mujer	España	5	5	0	RÈgimen general	811	Permanente	811	15	811	No manual no cualificado	M70.6	UE-28
10335K0V0800100	2012	2012	5	Comun	Otros sÌntomas	RÈgimen general	No manual no cualificado	Empleo	Fijo	Mujer	España	5	5	0	RÈgimen general	811	Permanente	811	15	811	No manual no cualificado	R04.0	UE-28
10335K0V0800100	2012			Comun	MusculoesquelÈticas	RÈgimen general	No manual no cualificado	Empleo	Fijo	Mujer	España	5	5	0	RÈgimen general	811	Permanente	811	15	811	No manual no cualificado		UE-28
10335K0V0800100	2013			Comun	MusculoesquelÈticas	RÈgimen general	No manual no cualificado	Empleo	Fijo	Mujer	España	5	5	0	RÈgimen general	811	Permanente	811	15	811	No manual no cualificado		UE-28
10335L0EB950100	2013	2013	16	Comun	Cardiovasculares	RÈgimen general	No manual no cualificado	Empleo	Fijo	Mujer	España	2	2	1	RÈgimen general	1096	Permanente	1096	16	1096	No manual no cualificado	I83.9	UE-28	25-34
10335L0EB950100	2014			Comun	Otros sÌntomas	RÈgimen general	No manual no cualificado	Empleo	Fijo	Mujer	España	2	2	1	RÈgimen general	1096	Permanente	1096	16	1096	No manual no cualificado		UE-28	25-34
10335M0QF310100						RÈgimen general	No manual cualificado	Empleo	Fijo	Mujer	Francia	0	0	0	RÈgimen general	1097	Permanente	1097		1097	No manual cualificado		UE-28	35-44
10335P0VH800100						RÈgimen general	No manual cualificado	Empleo	Fijo	Mujer	España	0	0	0	RÈgimen general	911	Permanente	911		911	No manual cualificado		UE-28
10335R0QF870100	2012	2012	1	Comun	Digestivas	RÈgimen general	No manual no cualificado	Empleo	Fijo	Mujer	España	4	4	2	RÈgimen general	1096	Permanente	1096	46	1096	No manual no cualificado	K08.8	UE-28	45-54
10335R0QF870100	2012	2012	9	Comun	Digestivas	RÈgimen general	No manual no cualificado	Empleo	Fijo	Mujer	España	4	4	2	RÈgimen general	1096	Permanente	1096	46	1096	No manual no cualificado	K08.8	UE-28	45-54
10335R0QF870100	2013	2013	36	Comun	MusculoesquelÈticas	RÈgimen general	No manual no cualificado	Empleo	Fijo	Mujer	España	4	4	2	RÈgimen general	1096	Permanente	1096	46	1096	No manual no cualificado	M65.8	UE-28	45-54
10335R0QF870100	2013			Comun	Neoplasias	RÈgimen general	No manual no cualificado	Empleo	Fijo	Mujer	España	4	4	2	RÈgimen general	1096	Permanente	1096	46	1096	No manual no cualificado		UE-28	45-54
10335V0QF930100	2012	2012	2	Comun	Respiratorias	RÈgimen general	No manual cualificado	Empleo	Fijo	Mujer	España	2	2	2	RÈgimen general	1096	Permanente	1096	28	1096	No manual cualificado	J02.9	UE-28	45-54
10335V0QF930100	2014	2014	26	Comun	Neoplasias	RÈgimen general	No manual cualificado	Empleo	Fijo	Mujer	España	2	2	2	RÈgimen general	1096	Permanente	1096	28	1096	No manual cualificado	\N	UE-28	45-54
10335V0V0900100						RÈgimen general	Manual cualificado	Empleo	Fijo	Mujer	España	0	0	0	RÈgimen general	1096	Permanente	1096		1096	Manual cualificado		UE-28	45-54
10335Y0EB930100	2012	2012	2	Comun	Respiratorias	RÈgimen general	Manual cualificado	Empleo	Fijo	Mujer	España	1	1	1	RÈgimen general	81	Permanente	81		81	Manual cualificado	J00	UE-28	45-54
10335Z0VH880100						RÈgimen general	No manual no cualificado	Empleo	Fijo	Mujer	España	0	0	0	RÈgimen general	1096	Permanente	1096		1096	No manual no cualificado		UE-28	45-54
10336C0EB950100						RÈgimen general	Manual cualificado	Empleo	Fijo	Mujer	España	0	0	0	RÈgimen general	671	Permanente	1096		1096	No manual cualificado		UE-28	35-44
10336F0EB930100	2014	2014	9	Comun	MusculoesquelÈticas	RÈgimen general	Manual cualificado	Empleo	Fijo	Mujer	España	2	2	2	RÈgimen general	37	Permanente	37		37	Manual cualificado	\N	UE-28	45-54
10336F0EB930100	2014	2014	28	Comun	Neoplasias	RÈgimen general	Manual cualificado	Empleo	Fijo	Mujer	España	2	2	2	RÈgimen general	37	Permanente	37		37	Manual cualificado	\N	UE-28	45-54
10336H0VH920100						RÈgimen general	No manual no cualificado	Empleo	Fijo	Mujer	España	0	0	0	RÈgimen general	1096	Permanente	1096		1096	No manual no cualificado		UE-28	35-44
10336J0QF940100						RÈgimen general	No manual cualificado	Empleo	Fijo	Mujer	España	0	0	0	RÈgimen general	1096	Permanente	1096		1096	No manual cualificado		UE-28	35-44
10336K0V0940100						RÈgimen general	Manual cualificado	Empleo	Fijo	Mujer	España	0	0	0	RÈgimen general	202	Permanente	202		212	Manual cualificado		UE-28	35-44
10336K0VH960100						RÈgimen general	No manual no cualificado	Empleo	Fijo	Mujer	España	0	0	0	RÈgimen general	1096	Permanente	1096		1096	No manual no cualificado		UE-28	35-44
10336M0V0880100						RÈgimen general	Manual cualificado	Empleo	Fijo	Mujer	España	0	0	0	RÈgimen general	1096	Permanente	1096		1096	Manual cualificado		UE-28	45-54
10336M0VH900100						RÈgimen general	No manual cualificado	Empleo	Fijo	Mujer	España	0	0	0	RÈgimen general	1096	Permanente	1096		1096	No manual cualificado		UE-28	35-44
10336P0VH940100	2012	2012	10	Comun	MusculoesquelÈticas	RÈgimen general	Manual cualificado	Empleo	Fijo	Mujer	España	3	3	3	RÈgimen general	1096	Permanente	1096	33	1096	Manual cualificado	M54.5	UE-28	35-44
10336P0VH940100	2014	2014	8	Comun	Otros sÌntomas	RÈgimen general	Manual cualificado	Empleo	Fijo	Mujer	España	3	3	3	RÈgimen general	1096	Permanente	1096	33	1096	Manual cualificado	\N	UE-28	35-44
10336P0VH940100	2014	2014	15	Comun	MusculoesquelÈticas	RÈgimen general	Manual cualificado	Empleo	Fijo	Mujer	España	3	3	3	RÈgimen general	1096	Permanente	1096	33	1096	Manual cualificado	\N	UE-28	35-44
10336S0VH880100						RÈgimen general	Manual cualificado	Empleo	Fijo	Mujer	España	0	0	0	RÈgimen general	1096	Permanente	1096		1096	Manual cualificado		UE-28	45-54
10336T0VH910100						RÈgimen general	No manual cualificado	Empleo	Fijo	Mujer	España	0	0	0	RÈgimen general	726	Temporal	726		878	No manual cualificado		UE-28	45-54
10336V0EB910100						RÈgimen general	No manual no cualificado	Empleo	Fijo	Mujer	España	0	0	0	RÈgimen general	1096	Permanente	1096		1096	No manual no cualificado		UE-28	45-54
10336W0EB940100	2013	2013	4	Comun	Respiratorias	RÈgimen general	No manual no cualificado	Empleo	Fijo	Mujer	España	2	2	2	RÈgimen general	1096	Permanente	1096	22	1096	No manual no cualificado	J02.0	UE-28	35-44
10336W0EB940100	2013	2013	18	Comun	MusculoesquelÈticas	RÈgimen general	No manual no cualificado	Empleo	Fijo	Mujer	España	2	2	2	RÈgimen general	1096	Permanente	1096	22	1096	No manual no cualificado	M75	UE-28	35-44
10336X0VH890100	2014	2014	7	Comun	Respiratorias	RÈgimen general	No manual no cualificado	Empleo	Fijo	Mujer	España	2	2	2	RÈgimen general	1096	Permanente	1096	35	1096	No manual no cualificado	\N	UE-28	45-54
10336X0VH890100	2014	2014	28	Comun	MusculoesquelÈticas	RÈgimen general	No manual no cualificado	Empleo	Fijo	Mujer	España	2	2	2	RÈgimen general	1096	Permanente	1096	35	1096	No manual no cualificado	\N	UE-28	45-54
10337A0EB940100						RÈgimen general	No manual cualificado	Empleo	Fijo	Mujer	España	0	0	0	RÈgimen general	1096	Permanente	1096		1096	No manual cualificado		UE-28	35-44
10337A0QF870100						RÈgimen general	No manual no cualificado	Empleo	Temporal	Mujer	España	0	0	0	RÈgimen general	166	Permanente	391		557	No manual no cualificado		UE-28	45-54
10337B0QF900100	2014			Comun	MusculoesquelÈticas	RÈgimen general	Manual cualificado	Empleo	Fijo	Mujer	España	1	1	0	RÈgimen general	1096	Permanente	1096		1096	Manual cualificado		UE-28	45-54
10337B0VH890100	2013	2013	4	Comun	Infecciosas	RÈgimen general	No manual no cualificado	Empleo	Fijo	Mujer	España	2	2	2	RÈgimen general	1096	Permanente	1096	18	1096	No manual no cualificado	A09	UE-28	45-54
10337B0VH890100	2013	2013	14	Comun	Digestivas	RÈgimen general	No manual no cualificado	Empleo	Fijo	Mujer	España	2	2	2	RÈgimen general	1096	Permanente	1096	18	1096	No manual no cualificado	K61.0	UE-28	45-54
10337D0QF950100						RÈgimen general	Manual cualificado	Empleo	Fijo	Mujer	España	0	0	0	RÈgimen general	1096	Permanente	1096		1096	Manual cualificado		UE-28	35-44
10337E0VH960100	2012	2012	5	Comun	Otros sÌntomas	RÈgimen general	No manual no cualificado	Empleo	Fijo	Mujer	España	4	4	4	RÈgimen general	748	Permanente	748	32	748	No manual no cualificado	R10.4	UE-28	35-44
10337E0VH960100	2012	2012	3	Comun	Piel	RÈgimen general	No manual no cualificado	Empleo	Fijo	Mujer	España	4	4	4	RÈgimen general	748	Permanente	748	32	748	No manual no cualificado	L02.9	UE-28	35-44
10337E0VH960100	2013	2013	2	Comun	Respiratorias	RÈgimen general	No manual no cualificado	Empleo	Fijo	Mujer	España	4	4	4	RÈgimen general	748	Permanente	748	32	748	No manual no cualificado	J03.9	UE-28	35-44
10337E0VH960100	2013	2013	22	Comun	Ojo y anexos	RÈgimen general	No manual no cualificado	Empleo	Fijo	Mujer	España	4	4	4	RÈgimen general	748	Permanente	748	32	748	No manual no cualificado	H16.8	UE-28	35-44
10337K0VH870100	2012	2012	17	Comun	Sistema Nervioso	RÈgimen general	No manual cualificado	Empleo	Fijo	Mujer	España	1	1	1	RÈgimen general	1096	Permanente	1096	17	1096	No manual cualificado	G56.0	UE-28	45-54
10337P0EB930100						RÈgimen general	Manual no cualificado	Empleo	Fijo	Mujer	España	0	0	0	RÈgimen general	1096	Permanente	1096		1096	Manual no cualificado		UE-28	45-54
10337Q0EB960100	2013	2013	21	Comun	MusculoesquelÈticas	RÈgimen general	No manual no cualificado	Empleo	Fijo	Mujer	España	1	1	1	RÈgimen general	1096	Permanente	1096	21	1096	No manual no cualificado	M77.3	UE-28	45-54
10337V0V0950100						RÈgimen general	No manual no cualificado	Empleo	Temporal	Mujer	España	0	0	0	RÈgimen general	97	Temporal	227		227	Manual no cualificado		UE-28	25-34
10337Y0V0880100	2012			Comun	Sistema Nervioso	RÈgimen general	No manual no cualificado	Empleo	Temporal	Mujer	España	1	1	0	RÈgimen general	435	Temporal	454		454	No manual no cualificado		UE-28	45-54
10337Y0VH900100						RÈgimen general	No manual cualificado	Empleo	Fijo	Mujer	España	0	0	0	RÈgimen general	30	Temporal	30		30	No manual cualificado		UE-28	35-44
10338B0EB880100						RÈgimen general	No manual no cualificado	Empleo	Fijo	Mujer	España	0	0	0	RÈgimen general	667	Permanente	667		667	No manual no cualificado		UE-28	45-54
10338C0VH920100						RÈgimen general	Manual no cualificado	Empleo	Fijo	Mujer	España	0	0	0	RÈgimen general	489	Permanente	488		672	Manual no cualificado		UE-28	45-54
10338H0V0950100						RÈgimen general	No manual no cualificado	Empleo	Fijo	Mujer	España	0	0	0	RÈgimen general	1096	Permanente	1096		1096	No manual no cualificado		UE-28	35-44
10338J0V0960100						RÈgimen general	Manual no cualificado	Empleo	Temporal	Mujer	España	0	0	0	RÈgimen general	927	Temporal	927		927	Manual no cualificado		UE-28	45-54
10338L0EB910100	2012			Comun	MusculoesquelÈticas	RÈgimen general	Manual cualificado	Empleo	Fijo	Mujer	España	1	1	0	RÈgimen general	31	Permanente	31		31	Manual cualificado		UE-28	45-54
10338R0EB900100						RÈgimen general	Manual cualificado	Empleo	Fijo	Mujer	España	0	0	0	RÈgimen general	740	Permanente	848		848	Manual cualificado		UE-28	45-54
10338S0QF940100						RÈgimen general	No manual no cualificado	Empleo	Fijo	Mujer	España	0	0	0	RÈgimen general	397	Permanente	397		397	No manual no cualificado		UE-28	35-44
10338V0QF890100	2012	2012	6	Comun	Respiratorias	RÈgimen general	Manual no cualificado	Empleo	Fijo	Mujer	España	5	5	5	RÈgimen general	1095	Permanente	1095	53	1095	Manual no cualificado	J20.9	UE-28	45-54
10338V0QF890100	2013	2013	20	Comun	Otros sÌntomas	RÈgimen general	Manual no cualificado	Empleo	Fijo	Mujer	España	5	5	5	RÈgimen general	1095	Permanente	1095	53	1095	Manual no cualificado	R53	UE-28	45-54
10338V0QF890100	2013	2013	2	Comun	Lesiones y envenenamiento	RÈgimen general	Manual no cualificado	Empleo	Fijo	Mujer	España	5	5	5	RÈgimen general	1095	Permanente	1095	53	1095	Manual no cualificado	T14.0	UE-28	45-54
10338V0QF890100	2014	2014	22	Comun	Respiratorias	RÈgimen general	Manual no cualificado	Empleo	Fijo	Mujer	España	5	5	5	RÈgimen general	1095	Permanente	1095	53	1095	Manual no cualificado	\N	UE-28	45-54
10338V0QF890100	2014	2014	3	Comun	Digestivas	RÈgimen general	Manual no cualificado	Empleo	Fijo	Mujer	España	5	5	5	RÈgimen general	1095	Permanente	1095	53	1095	Manual no cualificado	\N	UE-28	45-54
10338W0V0890100						RÈgimen general	Manual no cualificado	Empleo	Temporal	Mujer	España	0	0	0	RÈgimen general	479	Temporal	410		665	Manual no cualificado		UE-28	45-54
10338X0QF950100	2012	2012	8	Comun	Digestivas	RÈgimen general	No manual cualificado	Empleo	Fijo	Mujer	España	2	2	2	RÈgimen general	1096	Permanente	1096	10	1096	No manual cualificado	K80.2	UE-28	25-34
10338X0QF950100	2014	2014	2	Comun	Otros sÌntomas	RÈgimen general	No manual cualificado	Empleo	Fijo	Mujer	España	2	2	2	RÈgimen general	1096	Permanente	1096	10	1096	No manual cualificado	\N	UE-28	25-34
10338Y0QF820100						RÈgimen general	No manual no cualificado	Empleo	Fijo	Mujer	España	0	0	0	RÈgimen general	792	Permanente	792		792	No manual no cualificado		UE-28
10339A0QF920100						RÈgimen general	No manual no cualificado	Empleo	Fijo	Mujer	España	0	0	0	RÈgimen general	723	Permanente	723		723	No manual no cualificado		UE-28	35-44
10339B0VH940100	2013	2013	45	Comun	MusculoesquelÈticas	RÈgimen general	No manual no cualificado	Empleo	Fijo	Mujer	España	1	1	1	RÈgimen general	1096	Permanente	1096	45	1096	No manual no cualificado	M54.2	UE-28	35-44
10339C0EB910100	2012	2012	140	Comun	Mentales	RÈgimen general	No manual no cualificado	Empleo	Fijo	Mujer	España	4	4	4	RÈgimen general	1096	Permanente	1096	226	1096	No manual no cualificado	F43.2	UE-28	45-54
10339C0EB910100	2012	2012	2	Comun	Respiratorias	RÈgimen general	No manual no cualificado	Empleo	Fijo	Mujer	España	4	4	4	RÈgimen general	1096	Permanente	1096	226	1096	No manual no cualificado	J00	UE-28	45-54
10339C0EB910100	2013	2013	4	Comun	Infecciosas	RÈgimen general	No manual no cualificado	Empleo	Fijo	Mujer	España	4	4	4	RÈgimen general	1096	Permanente	1096	226	1096	No manual no cualificado	B34.9	UE-28	45-54
10339C0EB910100	2014	2014	80	Comun	Respiratorias	RÈgimen general	No manual no cualificado	Empleo	Fijo	Mujer	España	4	4	4	RÈgimen general	1096	Permanente	1096	226	1096	No manual no cualificado	\N	UE-28	45-54
10339F0EB890100						RÈgimen general	No manual no cualificado	Empleo	Fijo	Mujer	España	0	0	0	RÈgimen general	1096	Permanente	1096		1096	No manual no cualificado		UE-28	45-54
10339H0QF890100	2012	2012	13	Comun	MusculoesquelÈticas	RÈgimen general	No manual cualificado	Empleo	Temporal	Mujer	España	2	2	2	RÈgimen general	1095	Temporal	1095	138	1095	No manual cualificado	M71.3	UE-28	45-54
10339H0QF890100	2013	2013	125	Comun	Mentales	RÈgimen general	No manual cualificado	Empleo	Temporal	Mujer	España	2	2	2	RÈgimen general	1095	Temporal	1095	138	1095	No manual cualificado	F41.9	UE-28	45-54
10339L0V0950100	2012	2012	1	Comun	Otros sÌntomas	RÈgimen general	No manual no cualificado	Empleo	Temporal	Mujer	España	3	3	2	RÈgimen general	1097	Permanente	997	70	1097	No manual no cualificado	R53	UE-28	35-44
10339L0V0950100	2012	2012	69	Comun	Cauas externas	RÈgimen general	No manual no cualificado	Empleo	Temporal	Mujer	España	3	3	2	RÈgimen general	1097	Permanente	997	70	1097	No manual no cualificado	Y83	UE-28	35-44
10339L0V0950100	2013			Comun	MusculoesquelÈticas	RÈgimen general	No manual no cualificado	Empleo	Temporal	Mujer	España	3	3	2	RÈgimen general	1097	Permanente	997	70	1097	No manual no cualificado		UE-28	35-44
10339P0QF910100						RÈgimen general	Manual no cualificado	Empleo	Temporal	Mujer	España	0	0	0	RÈgimen general	701	Temporal	701		849	Manual no cualificado		UE-28	45-54
10339P0V0880100	2012	2012	22	Comun	Sistema Nervioso	RÈgimen general	Manual cualificado	Empleo	Fijo	Mujer	España	2	2	2	RÈgimen general	1096	Permanente	1096	63	1096	Manual cualificado	G56.0	UE-28	45-54
10339P0V0880100	2013	2013	41	Comun	MusculoesquelÈticas	RÈgimen general	Manual cualificado	Empleo	Fijo	Mujer	España	2	2	2	RÈgimen general	1096	Permanente	1096	63	1096	Manual cualificado	M75.1	UE-28	45-54
10339Q0VH930100	2012	2012	12	Comun	Cardiovasculares	RÈgimen general	Manual no cualificado	Empleo	Fijo	Mujer	España	1	1	1	RÈgimen general	183	Permanente	1081	12	1081	Manual no cualificado	454.1	UE-28	45-54
10339R0V0940100						RÈgimen general	No manual no cualificado	Empleo	Fijo	Mujer	España	0	0	0	RÈgimen general	1096	Permanente	1096		1096	No manual no cualificado		UE-28
10339T0QF880100	2012	2012	3	Comun	Otros sÌntomas	RÈgimen general	No manual no cualificado	Empleo	Fijo	Mujer	España	3	3	3	RÈgimen general	1096	Permanente	1096	72	1096	No manual no cualificado	R10.4	UE-28	45-54
10339T0QF880100	2014	2014	6	Comun	Respiratorias	RÈgimen general	No manual no cualificado	Empleo	Fijo	Mujer	España	3	3	3	RÈgimen general	1096	Permanente	1096	72	1096	No manual no cualificado	\N	UE-28	45-54
10339T0QF880100	2014	2014	63	Comun	MusculoesquelÈticas	RÈgimen general	No manual no cualificado	Empleo	Fijo	Mujer	España	3	3	3	RÈgimen general	1096	Permanente	1096	72	1096	No manual no cualificado	\N	UE-28	45-54
10339W0EB900100						RÈgimen general	Manual cualificado	Empleo	Fijo	Mujer	España	0	0	0	RÈgimen general	1096	Permanente	1096		1096	Manual cualificado		UE-28	45-54
10339X0EB930100	2013			Comun	MusculoesquelÈticas	RÈgimen general	No manual no cualificado	Empleo	Fijo	Mujer	España	1	1	0	RÈgimen general	1096	Permanente	1096		1096	No manual no cualificado		UE-28	45-54
10339Y0QF960100	2012	2012	28	Comun	MusculoesquelÈticas	RÈgimen general	No manual no cualificado	Empleo	Fijo	Mujer	España	1	1	1	RÈgimen general	1096	Permanente	1096	28	1096	No manual no cualificado	M54.3	UE-28	45-54
10340A0EB540100	2012	2012	51	Comun	Embarazo	RÈgimen general	No manual no cualificado	Empleo	Fijo	Mujer	España	1	1	1	RÈgimen general	1033	Permanente	1033	51	1033	No manual no cualificado	O24.4	UE-28	25-34
10340A0V0670100						RÈgimen general	No manual no cualificado	Empleo	Temporal	Mujer	España	0	0	0	RÈgimen general	210	Temporal	393		393	Manual cualificado		UE-28	45-54
10340A0VH690100						RÈgimenes especiales		Empleo		Mujer	España	0	0	0	RÈgimen general	0	Permanente	915		915	Manual cualificado		UE-28	35-44
10340B0QF730100						RÈgimen general	No manual no cualificado	Empleo	Fijo	Mujer	España	0	0	0	RÈgimen general	1096	Permanente	1096		1096	No manual no cualificado		UE-28	35-44
10340C0EB690100						RÈgimen general	No manual no cualificado	Empleo	Fijo	Mujer	España	0	0	0	RÈgimen general	909	Permanente	909		909	No manual no cualificado		UE-28	35-44
10340C0QF390100						RÈgimen general	No manual no cualificado	Empleo	Fijo	Mujer	España	0	0	0	RÈgimen general	1095	Permanente	1095		1095	No manual no cualificado		UE-28	45-54
10340E0V0540100	2012	2012	12	Comun	Lesiones y envenenamiento	RÈgimen general	Manual cualificado	Empleo	Fijo	Mujer	España	4	4	3	RÈgimen general	1096	Permanente	1096	51	1096	Manual cualificado	T14.1	UE-28	25-34
10340E0V0540100	2014	2014	7	Comun	Respiratorias	RÈgimen general	Manual cualificado	Empleo	Fijo	Mujer	España	4	4	3	RÈgimen general	1096	Permanente	1096	51	1096	Manual cualificado	\N	UE-28	25-34
10340E0V0540100	2014	2014	32	Comun	MusculoesquelÈticas	RÈgimen general	Manual cualificado	Empleo	Fijo	Mujer	España	4	4	3	RÈgimen general	1096	Permanente	1096	51	1096	Manual cualificado	\N	UE-28	25-34
10340E0V0540100	2014			Comun	MusculoesquelÈticas	RÈgimen general	Manual cualificado	Empleo	Fijo	Mujer	España	4	4	3	RÈgimen general	1096	Permanente	1096	51	1096	Manual cualificado		UE-28	25-34
10340G0QF560100						RÈgimen general	No manual no cualificado	Empleo	Fijo	Mujer	España	0	0	0	RÈgimen general	1077	Permanente	933		1077	No manual no cualificado		UE-28
10340G0V0530100	2013	2013	6	Comun	Respiratorias	RÈgimen general	No manual cualificado	Empleo	Fijo	Mujer	España	3	3	2	RÈgimen general	1096	Permanente	1096	7	1096	No manual cualificado	J11.1	UE-28	25-34
10340G0V0530100	2013	2013	1	Comun	Sistema Nervioso	RÈgimen general	No manual cualificado	Empleo	Fijo	Mujer	España	3	3	2	RÈgimen general	1096	Permanente	1096	7	1096	No manual cualificado	G43	UE-28	25-34
10340G0V0530100	2014			Comun	Mentales	RÈgimen general	No manual cualificado	Empleo	Fijo	Mujer	España	3	3	2	RÈgimen general	1096	Permanente	1096	7	1096	No manual cualificado		UE-28	25-34
10340H0EB510100	2013	2013	60	Comun	Genito-urinarias	RÈgimen general	No manual no cualificado	Empleo	Fijo	Mujer		1	1	1	RÈgimen general	1096	Permanente	1096	60	1096	No manual no cualificado	622.12		35-44
10340H0QF670100						RÈgimen general	No manual no cualificado	Empleo	Fijo	Mujer	España	0	0	0	RÈgimen general	1096	Permanente	1096		1096	No manual no cualificado		UE-28	45-54
10340J0QF450100						RÈgimen general	Manual cualificado	Empleo	Temporal	Mujer	España	0	0	0	RÈgimen general	577	Temporal	638		638	Manual cualificado		UE-28	25-34
10340J0VH440100	2012	2012	14	Comun	Embarazo	RÈgimen general	No manual cualificado	Empleo	Fijo	Mujer	España	1	1	1	RÈgimen general	1096	Permanente	1096	14	1096	No manual cualificado	O24.4	UE-28	35-44
10340K0VH700100	2013	2013	14	Comun	Lesiones y envenenamiento	RÈgimen general	No manual no cualificado	Empleo	Fijo	Mujer	España	1	1	1	RÈgimen general	354	Temporal	367	14	684	Manual no cualificado	S13.4	UE-28	35-44
10340M0V0390100	2014	2014	33	Comun	Sistema Nervioso	RÈgimen general	Manual no cualificado	Empleo	Fijo	Mujer	España	1	1	1	RÈgimen general	1095	Permanente	1095	33	1095	Manual no cualificado	\N	UE-28	45-54
10340P0QF690100	2012	2012	2	Comun	Digestivas	RÈgimen general	No manual no cualificado	Empleo	Fijo	Mujer	España	6	6	6	RÈgimen general	1096	Permanente	1096	12	1096	No manual no cualificado	K29.7	UE-28	35-44
10340P0QF690100	2012	2012	1	Comun	MusculoesquelÈticas	RÈgimen general	No manual no cualificado	Empleo	Fijo	Mujer	España	6	6	6	RÈgimen general	1096	Permanente	1096	12	1096	No manual no cualificado	M54.5	UE-28	35-44
10340P0QF690100	2013	2013	1	Comun	Infecciosas	RÈgimen general	No manual no cualificado	Empleo	Fijo	Mujer	España	6	6	6	RÈgimen general	1096	Permanente	1096	12	1096	No manual no cualificado	A09	UE-28	35-44
10340P0QF690100	2013	2013	1	Comun	Respiratorias	RÈgimen general	No manual no cualificado	Empleo	Fijo	Mujer	España	6	6	6	RÈgimen general	1096	Permanente	1096	12	1096	No manual no cualificado	J00	UE-28	35-44
10340P0QF690100	2013	2013	3	Comun	Respiratorias	RÈgimen general	No manual no cualificado	Empleo	Fijo	Mujer	España	6	6	6	RÈgimen general	1096	Permanente	1096	12	1096	No manual no cualificado	J34.8	UE-28	35-44
10340P0QF690100	2014	2014	4	Comun	Otros sÌntomas	RÈgimen general	No manual no cualificado	Empleo	Fijo	Mujer	España	6	6	6	RÈgimen general	1096	Permanente	1096	12	1096	No manual no cualificado	\N	UE-28	35-44
10340P0VH680200						RÈgimenes especiales		Empleo		Mujer	España	0	0	0	RÈgimen general	356	Temporal	395		655	Manual no cualificado		UE-28	45-54
10340Q0V0690200						RÈgimen general	No manual no cualificado	Empleo	Temporal	Mujer	España	0	0	0	RÈgimen general	163	Temporal	178		178	No manual no cualificado		UE-28	35-44
10340R0QF520100						RÈgimen general	Manual cualificado	Empleo	Temporal	Mujer	España	0	0	0	RÈgimen general	1096	Temporal	1096		1096	Manual cualificado		UE-28	35-44
10340S0VH390100	2012	2012	8	Comun	MusculoesquelÈticas	RÈgimen general	Manual cualificado	Empleo	Fijo	Mujer	España	1	1	1	RÈgimen general	1096	Permanente	1096	8	1096	Manual cualificado	M54.2	UE-28	45-54
10340T0QF430100						RÈgimen general	Manual cualificado	Empleo	Fijo	Mujer	España	0	0	0	RÈgimen general	1096	Permanente	1096		1096	Manual cualificado		UE-28	35-44
10340X0EB710100						RÈgimen general	No manual no cualificado	Empleo	Fijo	Mujer	España	0	0	0	RÈgimen general	1096	Permanente	1096		1096	No manual no cualificado		UE-28	25-34
10340Y0QF510100						RÈgimen general	No manual cualificado	Empleo	Fijo	Mujer	España	0	0	0	RÈgimen general	202	Permanente	202		287	No manual cualificado		UE-28	35-44
10341A0EB450100						RÈgimen general	No manual cualificado	Empleo	Fijo	Mujer	España	0	0	0	RÈgimen general	1096	Permanente	1096		1096	No manual cualificado		UE-28	25-34
10341A0V0580100	2012	2012	6	Comun	Respiratorias	RÈgimen general	No manual no cualificado	Empleo	Fijo	Mujer	Ecuador	2	2	2	RÈgimen general	517	Permanente	517	59	517	No manual no cualificado	J11	Otros	35-44
10341A0V0580100	2012	2012	53	Comun	MusculoesquelÈticas	RÈgimen general	No manual no cualificado	Empleo	Fijo	Mujer	Ecuador	2	2	2	RÈgimen general	517	Permanente	517	59	517	No manual no cualificado	M22.4	Otros	35-44
10341D0V0430100						RÈgimen general	No manual no cualificado	Empleo	Fijo	Mujer	España	0	0	0	RÈgimen general	305	Temporal	305		323	Manual no cualificado		UE-28	35-44
10341D0VH450100						RÈgimen general	No manual no cualificado	Empleo	Temporal	Mujer	España	0	0	0	RÈgimen general	1095	Temporal	1095		1095	No manual no cualificado		UE-28	25-34
10341D0VH680100	2012	2012	4	Comun	Respiratorias	RÈgimen general	Manual cualificado	Empleo	Fijo	Mujer	España	3	3	1	RÈgimen general	1096	Permanente	1096	20	1096	Manual cualificado	J00	UE-28	45-54
10341D0VH680100	2013	2013	16	Comun	Respiratorias	RÈgimen general	Manual cualificado	Empleo	Fijo	Mujer	España	3	3	1	RÈgimen general	1096	Permanente	1096	20	1096	Manual cualificado	J20.9	UE-28	45-54
10341D0VH680100	2013			Comun	Digestivas	RÈgimen general	Manual cualificado	Empleo	Fijo	Mujer	España	3	3	1	RÈgimen general	1096	Permanente	1096	20	1096	Manual cualificado		UE-28	45-54
10341F0V0710100						RÈgimen general	No manual no cualificado	Empleo	Fijo	Mujer	España	0	0	0	RÈgimen general	1000	Permanente	1000		1000	No manual no cualificado		UE-28	35-44
10341G0QF700100	2013	2013	3	Comun	Respiratorias	RÈgimen general	No manual no cualificado	Empleo	Fijo	Mujer	España	2	2	2	RÈgimen general	1096	Permanente	1096	9	1096	No manual no cualificado	J00	UE-28	35-44
10341G0QF700100	2014	2014	6	Comun	Neoplasias	RÈgimen general	No manual no cualificado	Empleo	Fijo	Mujer	España	2	2	2	RÈgimen general	1096	Permanente	1096	9	1096	No manual no cualificado	\N	UE-28	35-44
10341G0V0440100	2014	2014	3	Comun	Respiratorias	RÈgimen general	Manual no cualificado	Empleo	Fijo	Mujer	España	1	1	1	RÈgimen general	401	Permanente	401		401	Manual no cualificado	\N	UE-28	35-44
10341H0V0550100	2012	2012	1	Comun	MusculoesquelÈticas	RÈgimen general	Manual cualificado	Empleo	Temporal	Mujer	España	11	11	11	RÈgimen general	404	Temporal	614	29	614	Manual cualificado	M54.9	UE-28	25-34
10341H0V0550100	2012	2012	3	Comun	Infecciosas	RÈgimen general	Manual cualificado	Empleo	Temporal	Mujer	España	11	11	11	RÈgimen general	404	Temporal	614	29	614	Manual cualificado	A08.4	UE-28	25-34
10341H0V0550100	2012	2012	12	Comun	MusculoesquelÈticas	RÈgimen general	Manual cualificado	Empleo	Temporal	Mujer	España	11	11	11	RÈgimen general	404	Temporal	614	29	614	Manual cualificado	M54.2	UE-28	25-34
10341H0V0550100	2013	2013	4	Comun	Respiratorias	RÈgimen general	Manual cualificado	Empleo	Temporal	Mujer	España	11	11	11	RÈgimen general	404	Temporal	614	29	614	Manual cualificado	J11.1	UE-28	25-34
10341H0V0550100	2013	2013	1	Comun	Sistema Nervioso	RÈgimen general	Manual cualificado	Empleo	Temporal	Mujer	España	11	11	11	RÈgimen general	404	Temporal	614	29	614	Manual cualificado	G44.2	UE-28	25-34
10341H0V0550100	2013	2013	1	Comun	Sistema Nervioso	RÈgimen general	Manual cualificado	Empleo	Temporal	Mujer	España	11	11	11	RÈgimen general	404	Temporal	614	29	614	Manual cualificado	G43.9	UE-28	25-34
10341H0V0550100	2013	2013	3	Comun	Respiratorias	RÈgimen general	Manual cualificado	Empleo	Temporal	Mujer	España	11	11	11	RÈgimen general	404	Temporal	614	29	614	Manual cualificado	J00	UE-28	25-34
10341H0V0550100	2014	2014	1	Comun	Sistema Nervioso	RÈgimen general	Manual cualificado	Empleo	Temporal	Mujer	España	11	11	11	RÈgimen general	404	Temporal	614	29	614	Manual cualificado	\N	UE-28	25-34
10341H0V0550100	2014	2014	1	Comun	Sistema Nervioso	RÈgimen general	Manual cualificado	Empleo	Temporal	Mujer	España	11	11	11	RÈgimen general	404	Temporal	614	29	614	Manual cualificado	\N	UE-28	25-34
10341H0V0550100	2014	2014	1	Comun	Sistema Nervioso	RÈgimen general	Manual cualificado	Empleo	Temporal	Mujer	España	11	11	11	RÈgimen general	404	Temporal	614	29	614	Manual cualificado	\N	UE-28	25-34
10341H0V0550100	2014	2014	1	Comun	Respiratorias	RÈgimen general	Manual cualificado	Empleo	Temporal	Mujer	España	11	11	11	RÈgimen general	404	Temporal	614	29	614	Manual cualificado	\N	UE-28	25-34
10341J0EB430100	2013	2013	4	Comun	Respiratorias	RÈgimen general	No manual no cualificado	Empleo	Fijo	Mujer	España	1	1	1	RÈgimen general	514	Permanente	514	4	514	No manual no cualificado	J22	UE-28	35-44
10341J0V0560100	2012	2012	84	Comun	MusculoesquelÈticas	RÈgimen general	No manual no cualificado	Empleo	Fijo	Mujer	España	2	2	2	RÈgimen general	1096	Permanente	1096	85	1096	No manual no cualificado	M54.5	UE-28	25-34
10341J0V0560100	2013	2013	1	Comun	Infecciosas	RÈgimen general	No manual no cualificado	Empleo	Fijo	Mujer	España	2	2	2	RÈgimen general	1096	Permanente	1096	85	1096	No manual no cualificado	A09	UE-28	25-34
10341L0EB510100						RÈgimen general	No manual no cualificado	Empleo	Fijo	Mujer	España	0	0	0	RÈgimen general	1096	Permanente	1096		1096	No manual no cualificado		UE-28	35-44
10341L0QF670100						RÈgimen general	Manual cualificado	Empleo	Temporal	Mujer	España	0	0	0	RÈgimen general	542	Temporal	384		542	Manual cualificado		UE-28	45-54
10341L0V0410100	2012	2012	5	Comun	Respiratorias	RÈgimen general	No manual no cualificado	Empleo	Temporal	Mujer	España	1	1	1	RÈgimen general	192	Temporal	196	5	196	No manual no cualificado	466.0	UE-28	45-54
10341M0QF560100						RÈgimen general	No manual cualificado	Empleo	Temporal	Mujer	España	0	0	0	RÈgimen general	1096	Temporal	1096		1096	No manual cualificado		UE-28
10341M0V0530100						RÈgimen general	No manual cualificado	Empleo	Fijo	Mujer	Resto Europa	0	0	0	RÈgimen general	1096	Permanente	1096		1096	No manual cualificado		Otros	35-44
10341M0VH550100	2014	2014	61	Comun	Embarazo	RÈgimen general	No manual no cualificado	Empleo	Fijo	Mujer	España	1	1	1	RÈgimen general	1096	Permanente	1096	61	1096	No manual no cualificado	\N	UE-28	25-34
10341N0QF500100	2013	2013	112	Comun	Respiratorias	RÈgimen general	No manual no cualificado	Empleo	Fijo	Mujer	España	2	2	2	RÈgimen general	529	Permanente	529	115	712	No manual no cualificado	J20.9	UE-28	45-54
10341N0QF500100	2014	2014	3	Comun	Sistema Nervioso	RÈgimen general	No manual no cualificado	Empleo	Fijo	Mujer	España	2	2	2	RÈgimen general	529	Permanente	529	115	712	No manual no cualificado	\N	UE-28	45-54
10341P0EB440100						RÈgimen general	No manual no cualificado	Empleo	Temporal	Mujer	España	0	0	0	RÈgimen general	10	Temporal	10		10	No manual no cualificado		UE-28	35-44
10341Q0QF630100						RÈgimen general	No manual cualificado	Empleo	Temporal	Mujer	España	0	0	0	RÈgimen general	1096	Temporal	1096		1096	No manual cualificado		UE-28
10341R0EB500100	2013	2013	7	Comun	OÌdo	RÈgimen general	Manual cualificado	Empleo	Fijo	Mujer	España	1	1	1	RÈgimen general	517	Temporal	517	7	915	Manual no cualificado	H81.3	UE-28	45-54
10341R0EB730100	2012	2012	2	Comun	Sistema Nervioso	RÈgimen general	No manual no cualificado	Empleo	Fijo	Mujer	España	2	2	2	RÈgimen general	1096	Permanente	1096	21	1096	No manual no cualificado	G43	UE-28	35-44
10341R0EB730100	2014	2014	19	Comun	Cardiovasculares	RÈgimen general	No manual no cualificado	Empleo	Fijo	Mujer	España	2	2	2	RÈgimen general	1096	Permanente	1096	21	1096	No manual no cualificado	\N	UE-28	35-44
10341R0VH420100	2013	2013	4	Comun	Lesiones y envenenamiento	RÈgimen general	No manual cualificado	Empleo	Fijo	Mujer	España	1	1	1	RÈgimen general	1096	Permanente	1096	4	1096	No manual cualificado	T88.8	UE-28	35-44
10341S0V0510100						RÈgimen general	Manual cualificado	Empleo	Temporal	Mujer	España	0	0	0	RÈgimen general	214	Temporal	214		214	Manual cualificado		UE-28	35-44
10341S0V0740100	2012	2012	15	Comun	Digestivas	RÈgimen general	No manual cualificado	Empleo	Fijo	Mujer	España	4	4	4	RÈgimen general	1096	Permanente	1096	53	1096	No manual cualificado	K11.5	UE-28	35-44
10341S0V0740100	2012	2012	1	Comun	Infecciosas	RÈgimen general	No manual cualificado	Empleo	Fijo	Mujer	España	4	4	4	RÈgimen general	1096	Permanente	1096	53	1096	No manual cualificado	A09	UE-28	35-44
10341S0V0740100	2012	2012	4	Comun	Respiratorias	RÈgimen general	No manual cualificado	Empleo	Fijo	Mujer	España	4	4	4	RÈgimen general	1096	Permanente	1096	53	1096	No manual cualificado	J03.9	UE-28	35-44
10341S0V0740100	2013	2013	33	Comun	Digestivas	RÈgimen general	No manual cualificado	Empleo	Fijo	Mujer	España	4	4	4	RÈgimen general	1096	Permanente	1096	53	1096	No manual cualificado	K43.9	UE-28	35-44
10341V0VH710100						RÈgimen general	No manual no cualificado	Empleo	Fijo	Mujer	España	0	0	0	RÈgimen general	1096	Permanente	1096		1096	No manual no cualificado		UE-28	35-44
10341W0QF520100						RÈgimen general	Manual no cualificado	Empleo	Temporal	Mujer	España	0	0	0	RÈgimen general	116	Temporal	221		221	Manual cualificado		UE-28	35-44
10341W0V0720100						RÈgimen general	No manual cualificado	Empleo	Fijo	Mujer	Resto Europa	0	0	0	RÈgimen general	303	Temporal	280		381	No manual cualificado		Otros	35-44
10341X0V0520100	2013	2013	85	Comun	Lesiones y envenenamiento	RÈgimen general	No manual no cualificado	Empleo	Temporal	Mujer	España	2	2	2	RÈgimen general	587	Permanente	493	115	589	No manual no cualificado	S13.4	UE-28	25-34
10341X0V0520100	2013	2013	30	Comun	Lesiones y envenenamiento	RÈgimen general	No manual no cualificado	Empleo	Temporal	Mujer	España	2	2	2	RÈgimen general	587	Permanente	493	115	589	No manual no cualificado	S13.4	UE-28	25-34
10341X0VH080100	2013	2013	11	Comun	MusculoesquelÈticas	RÈgimen general	Manual cualificado	Empleo	Fijo	Mujer	España	2	2	0	RÈgimen general	732	Permanente	732	11	799	Manual cualificado	M25.5	UE-28	35-44
10341X0VH080100	2013			Comun	Ojo y anexos	RÈgimen general	Manual cualificado	Empleo	Fijo	Mujer	España	2	2	0	RÈgimen general	732	Permanente	732	11	799	Manual cualificado		UE-28	35-44
10341X0VH540100						RÈgimen general	Manual no cualificado	Empleo	Temporal	Mujer	España	0	0	0	RÈgimen general	91	Temporal	91		91	Manual no cualificado		UE-28
10341Y0EB720100						RÈgimen general	Manual cualificado	Empleo	Temporal	Mujer	España	0	0	0	RÈgimen general	862	Temporal	862		862	Manual cualificado		UE-28	35-44
10341Y0VH410100						RÈgimen general	No manual cualificado	Empleo	Fijo	Mujer	España	0	0	0	RÈgimen general	339	Permanente	339		339	No manual cualificado		UE-28	45-54
10341Z0EB520100	2012	2012	4	Comun	Otros sÌntomas	RÈgimen general	No manual cualificado	Empleo	Fijo	Mujer	España	1	1	1	RÈgimen general	1096	Permanente	1096	4	1096	No manual cualificado	R11	UE-28	35-44
10341Z0VH440100	2014	2014	25	Comun	Digestivas	RÈgimen general	No manual no cualificado	Empleo	Fijo	Mujer	España	1	1	1	RÈgimen general	802	Permanente	802	25	802	No manual no cualificado	\N	UE-28	35-44
10342B0V0520100	2013	2013	6	Comun	Respiratorias	RÈgimen general	Manual no cualificado	Empleo	Fijo	Mujer	España	8	8	8	RÈgimen general	1096	Permanente	1096	29	1096	Manual no cualificado	J00	UE-28	25-34
10342B0V0520100	2013	2013	2	Comun	Otros sÌntomas	RÈgimen general	Manual no cualificado	Empleo	Fijo	Mujer	España	8	8	8	RÈgimen general	1096	Permanente	1096	29	1096	Manual no cualificado	R07.3	UE-28	25-34
10342B0V0520100	2013	2013	2	Comun	Respiratorias	RÈgimen general	Manual no cualificado	Empleo	Fijo	Mujer	España	8	8	8	RÈgimen general	1096	Permanente	1096	29	1096	Manual no cualificado	J45	UE-28	25-34
10342B0V0520100	2014	2014	5	Comun	Respiratorias	RÈgimen general	Manual no cualificado	Empleo	Fijo	Mujer	España	8	8	8	RÈgimen general	1096	Permanente	1096	29	1096	Manual no cualificado	\N	UE-28	25-34
10342B0V0520100	2014	2014	1	Comun	Infecciosas	RÈgimen general	Manual no cualificado	Empleo	Fijo	Mujer	España	8	8	8	RÈgimen general	1096	Permanente	1096	29	1096	Manual no cualificado	\N	UE-28	25-34
10342B0V0520100	2014	2014	2	Comun	Infecciosas	RÈgimen general	Manual no cualificado	Empleo	Fijo	Mujer	España	8	8	8	RÈgimen general	1096	Permanente	1096	29	1096	Manual no cualificado	\N	UE-28	25-34
10342B0V0520100	2014	2014	1	Comun	MusculoesquelÈticas	RÈgimen general	Manual no cualificado	Empleo	Fijo	Mujer	España	8	8	8	RÈgimen general	1096	Permanente	1096	29	1096	Manual no cualificado	\N	UE-28	25-34
10342B0V0520100	2014	2014	10	Comun	MusculoesquelÈticas	RÈgimen general	Manual no cualificado	Empleo	Fijo	Mujer	España	8	8	8	RÈgimen general	1096	Permanente	1096	29	1096	Manual no cualificado	\N	UE-28	25-34
10342C0QF670100						RÈgimen general	No manual no cualificado	Empleo	Fijo	Mujer	España	0	0	0	RÈgimen general	593	Permanente	593		593	No manual no cualificado		UE-28	45-54
10342D0V0570100						RÈgimen general	Manual cualificado	Empleo	Temporal	Mujer	España	0	0	0	RÈgimen general	118	Temporal	138		138	No manual no cualificado		UE-28
10342F0EB720100						RÈgimen general	Manual no cualificado	Empleo	Temporal	Mujer	España	0	0	0	RÈgimen general	661	Permanente	630		834	Manual no cualificado		UE-28	35-44
10342F0QF420100	2012	2012	2	Comun	Otros sÌntomas	RÈgimen general	Manual cualificado	Empleo	Fijo	Mujer	España	2	2	2	RÈgimen general	1096	Permanente	1096	3	1096	Manual cualificado	R05	UE-28	35-44
10342F0QF420100	2014	2014	1	Comun	Respiratorias	RÈgimen general	Manual cualificado	Empleo	Fijo	Mujer	España	2	2	2	RÈgimen general	1096	Permanente	1096	3	1096	Manual cualificado	\N	UE-28	35-44
10342G0EB450100	2013	2013	32	Comun	MusculoesquelÈticas	RÈgimen general	No manual cualificado	Empleo	Temporal	Mujer	España	1	1	1	RÈgimen general	790	Temporal	1088	32	1088	No manual cualificado	M54.5	UE-28	25-34
10342H0V0690100	2012	2012	69	Comun	Mentales	RÈgimen general	No manual no cualificado	Empleo	Fijo	Mujer	España	3	3	3	RÈgimen general	1096	Permanente	1096	120	1096	No manual no cualificado	F31	UE-28	35-44
10342H0V0690100	2013	2013	50	Comun	Mentales	RÈgimen general	No manual no cualificado	Empleo	Fijo	Mujer	España	3	3	3	RÈgimen general	1096	Permanente	1096	120	1096	No manual no cualificado	F31	UE-28	35-44
10342H0V0690100	2014	2014	1	Comun	Otros sÌntomas	RÈgimen general	No manual no cualificado	Empleo	Fijo	Mujer	España	3	3	3	RÈgimen general	1096	Permanente	1096	120	1096	No manual no cualificado	\N	UE-28	35-44
10342H0VH710100						RÈgimen general	No manual cualificado	Empleo	Fijo	Mujer	España	0	0	0	RÈgimen general	1096	Permanente	1096		1096	No manual cualificado		UE-28	35-44
10342J0QF500100						RÈgimen general	No manual no cualificado	Empleo	Temporal	Mujer	España	0	0	0	RÈgimen general	301	Temporal	301		301	No manual no cualificado		UE-28	45-54
10342J0VH720100	2012	2012	5	Comun	Piel	RÈgimen general	No manual no cualificado	Empleo	Fijo	Mujer	España	1	1	1	RÈgimen general	274	Temporal	295		309	No manual no cualificado	L25.9	UE-28	35-44
10342M0V0670100						RÈgimen general	No manual cualificado	Empleo	Fijo	Mujer	España	0	0	0	RÈgimen general	475	Permanente	670		687	No manual cualificado		UE-28	45-54
10342M0VH690100						RÈgimen general	No manual cualificado	Empleo	Temporal	Mujer	España	0	0	0	RÈgimen general	1022	Temporal	1022		1022	No manual cualificado		UE-28	35-44
10342N0VH630100						RÈgimen general	No manual cualificado	Empleo	Temporal	Mujer	España	0	0	0	RÈgimen general	1022	Temporal	662		1022	No manual cualificado		UE-28	25-34
10342P0QF510100	2014	2014	47	Comun	Mentales	RÈgimen general	No manual no cualificado	Empleo	Fijo	Mujer	España	3	3	3	RÈgimen general	897	Permanente	897	68	897	No manual no cualificado	\N	UE-28	35-44
10342P0QF510100	2014	2014	5	Comun	OÌdo	RÈgimen general	No manual no cualificado	Empleo	Fijo	Mujer	España	3	3	3	RÈgimen general	897	Permanente	897	68	897	No manual no cualificado	\N	UE-28	35-44
10342P0QF510100	2014	2014	16	Comun	MusculoesquelÈticas	RÈgimen general	No manual no cualificado	Empleo	Fijo	Mujer	España	3	3	3	RÈgimen general	897	Permanente	897	68	897	No manual no cualificado	\N	UE-28	35-44
10342P0VH730100	2012	2012	22	Comun	Mentales	RÈgimen general	Manual no cualificado	Empleo	Fijo	Mujer	España	8	8	8	RÈgimen general	994	Permanente	961	220	994	Manual no cualificado	F41.1	UE-28	35-44
10342P0VH730100	2012	2012	43	Comun	Mentales	RÈgimen general	Manual no cualificado	Empleo	Fijo	Mujer	España	8	8	8	RÈgimen general	994	Permanente	961	220	994	Manual no cualificado	F41.1	UE-28	35-44
10342P0VH730100	2012	2012	74	Comun	Mentales	RÈgimen general	Manual no cualificado	Empleo	Fijo	Mujer	España	8	8	8	RÈgimen general	994	Permanente	961	220	994	Manual no cualificado	F41.1	UE-28	35-44
10342P0VH730100	2012	2012	29	Comun	Lesiones y envenenamiento	RÈgimen general	Manual no cualificado	Empleo	Fijo	Mujer	España	8	8	8	RÈgimen general	994	Permanente	961	220	994	Manual no cualificado	S61.0	UE-28	35-44
10342P0VH730100	2012	2012	8	Comun	Genito-urinarias	RÈgimen general	Manual no cualificado	Empleo	Fijo	Mujer	España	8	8	8	RÈgimen general	994	Permanente	961	220	994	Manual no cualificado	N23	UE-28	35-44
10342P0VH730100	2013	2013	36	Comun	Mentales	RÈgimen general	Manual no cualificado	Empleo	Fijo	Mujer	España	8	8	8	RÈgimen general	994	Permanente	961	220	994	Manual no cualificado	F41.9	UE-28	35-44
10342P0VH730100	2014	2014	1	Comun	Respiratorias	RÈgimen general	Manual no cualificado	Empleo	Fijo	Mujer	España	8	8	8	RÈgimen general	994	Permanente	961	220	994	Manual no cualificado	\N	UE-28	35-44
10342P0VH730100	2014	2014	7	Comun	Respiratorias	RÈgimen general	Manual no cualificado	Empleo	Fijo	Mujer	España	8	8	8	RÈgimen general	994	Permanente	961	220	994	Manual no cualificado	\N	UE-28	35-44
10342S0EB520100	2012	2012	16	Comun	Embarazo	RÈgimen general	No manual no cualificado	Empleo	Fijo	Mujer	España	2	2	2	RÈgimen general	824	Permanente	824	53	824	No manual no cualificado	O99.8	UE-28	25-34
10342S0EB520100	2013	2013	37	Comun	MusculoesquelÈticas	RÈgimen general	No manual no cualificado	Empleo	Fijo	Mujer	España	2	2	2	RÈgimen general	824	Permanente	824	53	824	No manual no cualificado	M54.3	UE-28	25-34
10342S0V0420100						RÈgimen general	No manual cualificado	Empleo	Fijo	Mujer	España	0	0	0	RÈgimen general	181	Permanente	181		181	No manual cualificado		UE-28	35-44
10342S0VH440100	2013	2013	2	Comun	Otros sÌntomas	RÈgimen general	No manual cualificado	Empleo	Fijo	Mujer	España	1	1	1	RÈgimen general	1096	Permanente	1096	2	1096	No manual cualificado	R53	UE-28	25-34
10342S0VH670100						RÈgimen general	No manual cualificado	Empleo	Fijo	Mujer	España	0	0	0	RÈgimen general	1096	Permanente	1096		1096	No manual cualificado		UE-28	45-54
10342V0QF630100						RÈgimen general	Manual cualificado	Empleo	Fijo	Mujer	España	0	0	0	RÈgimen general	1096	Permanente	1096		1096	Manual cualificado		UE-28	35-44
10342X0QF690100	2013	2013	5	Comun	MetabÛlicas	RÈgimen general	No manual cualificado	Empleo	Fijo	Mujer	España	1	1	1	RÈgimen general	1096	Permanente	1096	5	1096	No manual cualificado	E05.9	UE-28	35-44
10342X0V0430100						RÈgimen general	No manual cualificado	Empleo	Fijo	Mujer	España	0	0	0	RÈgimen general	1096	Permanente	1096		1096	No manual cualificado		UE-28	35-44
10342X0VH680100						RÈgimen general	No manual no cualificado	Empleo	Temporal	Mujer	España	0	0	0	RÈgimen general	499	Temporal	499		499	No manual no cualificado		UE-28	35-44
10342Y0EB400100	2012	2012	3	Comun	Respiratorias	RÈgimen general	No manual cualificado	Empleo	Fijo	Mujer	España	3	3	3	RÈgimen general	1096	Permanente	1096	8	1096	No manual cualificado	J11	UE-28	45-54
10342Y0EB400100	2013	2013	3	Comun	Respiratorias	RÈgimen general	No manual cualificado	Empleo	Fijo	Mujer	España	3	3	3	RÈgimen general	1096	Permanente	1096	8	1096	No manual cualificado	J11.1	UE-28	45-54
10342Y0EB400100	2014	2014	2	Comun	Otros sÌntomas	RÈgimen general	No manual cualificado	Empleo	Fijo	Mujer	España	3	3	3	RÈgimen general	1096	Permanente	1096	8	1096	No manual cualificado	\N	UE-28	45-54
10342Z0V0560100	2014	2014	1	Comun	Otros sÌntomas	RÈgimen general	Manual no cualificado	Empleo	Temporal	Mujer	España	1	1	1	RÈgimen general	163	Temporal	306	1	306	Manual cualificado	\N	UE-28	25-34
10343A0QF430100	2012	2012	3	Comun	Respiratorias	RÈgimen general	No manual no cualificado	Empleo	Fijo	Mujer	España	1	1	1	RÈgimen general	1096	Permanente	1096	3	1096	No manual no cualificado	J11	UE-28	35-44
10343B0VH450100						RÈgimen general	No manual cualificado	Empleo	Fijo	Mujer	España	0	0	0	RÈgimen general	1096	Permanente	1096		1096	No manual cualificado		UE-28	25-34
10343B0VH680100	2012	2012	12	Comun	MusculoesquelÈticas	RÈgimen general	No manual no cualificado	Empleo	Fijo	Mujer	España	3	3	3	RÈgimen general	1041	Permanente	1041	24	1041	No manual no cualificado	M75.1	UE-28	45-54
10343B0VH680100	2013	2013	1	Comun	Infecciosas	RÈgimen general	No manual no cualificado	Empleo	Fijo	Mujer	España	3	3	3	RÈgimen general	1041	Permanente	1041	24	1041	No manual no cualificado	A09	UE-28	45-54
10343B0VH680100	2013	2013	11	Comun	Otros sÌntomas	RÈgimen general	No manual no cualificado	Empleo	Fijo	Mujer	España	3	3	3	RÈgimen general	1041	Permanente	1041	24	1041	No manual no cualificado	R45.2	UE-28	45-54
10343C0EB420100	2012	2012	26	Comun	Cauas externas	RÈgimen general	No manual no cualificado	Empleo	Fijo	Mujer	España	1	1	1	RÈgimen general	1096	Permanente	1096	26	1096	No manual no cualificado	Y83	UE-28	35-44
10343C0V0550100						RÈgimen general	Manual cualificado	Empleo	Temporal	Mujer	España	0	0	0	RÈgimen general	299	Temporal	480		480	Manual no cualificado		UE-28
10343D0QF510100						RÈgimen general	No manual no cualificado	Empleo	Fijo	Mujer	España	0	0	0	RÈgimen general	900	Permanente	1003		1003	No manual cualificado		UE-28	35-44
10343D0V0710100	2012	2012	13	Comun	Embarazo	RÈgimen general	No manual cualificado	Empleo	Temporal	Mujer	España	1	1	1	RÈgimen general	830	Temporal	834	13	834	No manual cualificado	O06	UE-28	35-44
10343D0VH730200	2013	2013	106	Comun	MusculoesquelÈticas	RÈgimen general	Manual no cualificado	Empleo	Temporal	Mujer	España	1	1	1	RÈgimen general	167	Permanente	167		206	No manual no cualificado	M17	UE-28
10343E0QF530100						RÈgimen general	No manual no cualificado	Empleo	Fijo	Mujer	España	0	0	0	RÈgimen general	1096	Permanente	1096		1096	No manual no cualificado		UE-28	35-44
10343F0EB400100	2013	2013	7	Comun	Respiratorias	RÈgimen general	No manual no cualificado	Empleo	Fijo	Mujer	España	2	2	2	RÈgimen general	1096	Permanente	1096	12	1096	No manual no cualificado	J00	UE-28	45-54
10343F0EB400100	2014	2014	5	Comun	Respiratorias	RÈgimen general	No manual no cualificado	Empleo	Fijo	Mujer	España	2	2	2	RÈgimen general	1096	Permanente	1096	12	1096	No manual no cualificado	\N	UE-28	45-54
10343F0QF560100						RÈgimen general	No manual no cualificado	Empleo	Temporal	Mujer	España	0	0	0	RÈgimen general	237	Temporal	406		406	Manual cualificado		UE-28
10343G0QF520100	2014	2014	2	Comun	Respiratorias	RÈgimen general	No manual no cualificado	Empleo	Fijo	Mujer	España	1	1	1	RÈgimen general	1096	Permanente	1096	2	1096	No manual no cualificado	\N	UE-28	35-44
10343K0QF670100						RÈgimen general	No manual no cualificado	Empleo	Temporal	Mujer	España	0	0	0	RÈgimen general	1096	Temporal	1096		1096	No manual no cualificado		UE-28	45-54
10343K0VH430100						RÈgimen general	No manual no cualificado	Empleo	Fijo	Mujer	España	0	0	0	RÈgimen general	1096	Permanente	1096		1096	No manual no cualificado		UE-28	35-44
10343N0QF550100	2012	2012	7	Comun	Respiratorias	RÈgimen general	No manual no cualificado	Empleo	Fijo	Mujer	España	2	2	2	RÈgimen general	704	Permanente	704	149	754	No manual no cualificado	J00	UE-28	25-34
10343N0QF550100	2013	2013	142	Comun	Otros sÌntomas	RÈgimen general	No manual no cualificado	Empleo	Fijo	Mujer	España	2	2	2	RÈgimen general	704	Permanente	704	149	754	No manual no cualificado	R42	UE-28	25-34
10343N0V0520100						RÈgimen general	No manual no cualificado	Empleo	Fijo	Mujer	España	0	0	0	RÈgimen general	1096	Permanente	1096		1096	No manual no cualificado		UE-28	25-34
10343N0VH540100						RÈgimen general	No manual no cualificado	Empleo	Fijo	Mujer	España	0	0	0	RÈgimen general	1094	Permanente	1094		1094	No manual no cualificado		UE-28	35-44
10343R0QF710100						RÈgimen general	No manual cualificado	Empleo	Fijo	Mujer	España	0	0	0	RÈgimen general	1096	Permanente	1096		1096	No manual cualificado		UE-28	35-44
10343R0V0450100	2012	2012	9	Comun	Digestivas	RÈgimen general	No manual no cualificado	Empleo	Fijo	Mujer	España	1	1	1	RÈgimen general	1096	Permanente	1096	9	1096	No manual no cualificado	574	UE-28	25-34
10343R0VH700100						RÈgimen general	No manual cualificado	Empleo	Fijo	Mujer	España	0	0	0	RÈgimen general	1096	Permanente	1096		1096	No manual cualificado		UE-28	45-54
10343S0EB430100						RÈgimen general	Manual cualificado	Empleo	Fijo	Mujer	España	0	0	0	RÈgimen general	473	Permanente	870		870	No manual no cualificado		UE-28	35-44
10343S0V0560100						RÈgimen general	Manual no cualificado	Empleo	Temporal	Mujer	España	0	0	0	RÈgimen general	56	Permanente	56		58	Manual cualificado		UE-28
10343W0V0540100	2012	2012	36	Comun	MusculoesquelÈticas	RÈgimen general	No manual cualificado	Empleo	Fijo	Mujer	España	1	1	1	RÈgimen general	1095	Permanente	1095	36	1095	No manual cualificado	724	UE-28	25-34
10343W0VH560100						RÈgimen general	No manual cualificado	Empleo	Temporal	Mujer	España	0	0	0	RÈgimen general	668	Permanente	508		668	No manual cualificado		UE-28
10343Y0EB540100						RÈgimen general	No manual no cualificado	Empleo	Fijo	Mujer	España	0	0	0	RÈgimen general	1096	Permanente	1096		1096	No manual no cualificado		UE-28	25-34
10343Y0QF700100						RÈgimen general	No manual cualificado	Empleo	Fijo	Mujer	España	0	0	0	RÈgimen general	1096	Permanente	1096		1096	No manual cualificado		UE-28	35-44
10343Y0VH690100	2013	2013	33	Comun	Genito-urinarias	RÈgimen general	No manual no cualificado	Empleo	Fijo	Mujer	España	1	1	1	RÈgimen general	1096	Permanente	1096	33	1096	No manual no cualificado	N81	UE-28	35-44
10343Z0EB570100	2014	2014	2	Comun	Digestivas	RÈgimen general	Manual no cualificado	Empleo	Fijo	Mujer	Ecuador	1	1	1	RÈgimen general	1096	Permanente	1096	2	1096	Manual no cualificado	\N	Otros
10343Z0QF730100						RÈgimen general	No manual no cualificado	Empleo	Fijo	Mujer	España	0	0	0	RÈgimen general	1096	Permanente	1096		1096	No manual no cualificado		UE-28	25-34
10344A0V0540100	2014	2014	11	Comun	Genito-urinarias	RÈgimen general	No manual no cualificado	Empleo	Temporal	Mujer	España	1	1	1	RÈgimen general	704	Permanente	704	11	878	Manual no cualificado	\N	UE-28	25-34
10344B0EB440100						RÈgimen general	No manual no cualificado	Empleo	Temporal	Mujer	España	0	0	0	RÈgimen general	1095	Temporal	1095		1095	No manual no cualificado		UE-28	35-44
10344B0EB670100						RÈgimen general	No manual no cualificado	Empleo	Temporal	Mujer	España	0	0	0	RÈgimen general	132	Temporal	208		208	No manual no cualificado		UE-28	45-54
10344C0EB560100						RÈgimen general	No manual cualificado	Empleo	Temporal	Mujer	España	0	0	0	RÈgimen general	1096	Temporal	1096		1096	No manual cualificado		UE-28	25-34
10344E0QF440100						RÈgimen general	No manual cualificado	Empleo	Fijo	Mujer	España	0	0	0	RÈgimen general	1096	Permanente	1096		1096	No manual cualificado		UE-28	35-44
10344F0V0670100						RÈgimen general	No manual no cualificado	Empleo	Fijo	Mujer	España	0	0	0	RÈgimen general	9	Permanente	9		9	No manual no cualificado		UE-28	45-54
10344G0EB730100	2012	2012	192	Comun	Embarazo	RÈgimen general	No manual no cualificado	Empleo	Fijo	Mujer	España	1	1	1	RÈgimen general	1096	Permanente	1096	192	1096	No manual no cualificado	O02.0	UE-28	35-44
10344G0V0400100						RÈgimen general	Manual cualificado	Empleo	Fijo	Mujer	España	0	0	0	RÈgimen general	1096	Permanente	1096		1096	Manual cualificado		UE-28	45-54
10344H0QF540100	2013	2013	9	Comun	Digestivas	RÈgimen general	No manual no cualificado	Empleo	Temporal	Mujer	España	2	2	2	RÈgimen general	442	Temporal	442	10	442	No manual no cualificado	K61.0	UE-28	25-34
10344H0QF540100	2014	2014	1	Comun	Digestivas	RÈgimen general	No manual no cualificado	Empleo	Temporal	Mujer	España	2	2	2	RÈgimen general	442	Temporal	442	10	442	No manual no cualificado	\N	UE-28	25-34
10344H0V0740100						RÈgimen general	No manual cualificado	Empleo	Fijo	Mujer	España	0	0	0	RÈgimen general	1096	Permanente	1096		1096	No manual cualificado		UE-28	35-44
10344J0EB390100						RÈgimen general	Manual no cualificado	Empleo	Fijo	Mujer	España	0	0	0	RÈgimen general	20	Permanente	20		20	Manual no cualificado		UE-28	45-54
10344J0QF550100						RÈgimen general	No manual cualificado	Empleo	Fijo	Mujer	España	0	0	0	RÈgimen general	527	Temporal	341		546	No manual cualificado		UE-28	25-34
10344J0VH540100						RÈgimen general	No manual no cualificado	Empleo	Fijo	Mujer	España	0	0	0	RÈgimen general	1096	Permanente	1096		1096	No manual no cualificado		UE-28	25-34
10344K0EB420100						RÈgimen general	No manual cualificado	Empleo	Temporal	Mujer	España	0	0	0	RÈgimen general	1096	Temporal	1096		1096	No manual cualificado		UE-28	35-44
10344K0VH570100	2013	2013	3	Comun	MusculoesquelÈticas	RÈgimen general	No manual no cualificado	Empleo	Temporal	Mujer	España	1	1	1	RÈgimen general	312	Temporal	505	3	505	Manual cualificado	M76.6	UE-28
10344L0QF400100						RÈgimen general	No manual no cualificado	Empleo	Fijo	Mujer	España	0	0	0	RÈgimen general	1096	Permanente	1096		1096	No manual no cualificado		UE-28	45-54
10344L0QF630100	2012	2012	1	Comun	Mentales	RÈgimen general	No manual no cualificado	Empleo	Temporal	Mujer	España	5	5	5	RÈgimen general	640	Temporal	640	13	640	No manual no cualificado	F41.9	UE-28	35-44
10344L0QF630100	2012	2012	4	Comun	MusculoesquelÈticas	RÈgimen general	No manual no cualificado	Empleo	Temporal	Mujer	España	5	5	5	RÈgimen general	640	Temporal	640	13	640	No manual no cualificado	M54.2	UE-28	35-44
10344L0QF630100	2013	2013	8	Comun	Mentales	RÈgimen general	No manual no cualificado	Empleo	Temporal	Mujer	España	5	5	5	RÈgimen general	640	Temporal	640	13	640	No manual no cualificado	F41.9	UE-28	35-44
10344L0QF630100	2014	2014	5	Comun	Infecciosas	RÈgimen general	No manual no cualificado	Empleo	Temporal	Mujer	España	5	5	5	RÈgimen general	640	Temporal	640	13	640	No manual no cualificado	\N	UE-28	35-44
10344L0QF630100	2014	2014	13	Comun	Embarazo	RÈgimen general	No manual no cualificado	Empleo	Temporal	Mujer	España	5	5	5	RÈgimen general	640	Temporal	640	13	640	No manual no cualificado	\N	UE-28	35-44
10344S0QF500100	2012	2012	243	Comun	MusculoesquelÈticas	RÈgimen general	No manual no cualificado	Empleo	Fijo	Mujer	España	3	3	1	RÈgimen general	1096	Permanente	1096	258	1096	No manual no cualificado	M77.9	UE-28	45-54
10344S0QF500100	2013	2013	15	Comun	Genito-urinarias	RÈgimen general	No manual no cualificado	Empleo	Fijo	Mujer	España	3	3	1	RÈgimen general	1096	Permanente	1096	258	1096	No manual no cualificado	N23	UE-28	45-54
10344S0QF500100	2013			Comun	MusculoesquelÈticas	RÈgimen general	No manual no cualificado	Empleo	Fijo	Mujer	España	3	3	1	RÈgimen general	1096	Permanente	1096	258	1096	No manual no cualificado		UE-28	45-54
10344S0V0700100						RÈgimen general	No manual cualificado	Empleo	Fijo	Mujer	España	0	0	0	RÈgimen general	850	Permanente	850		850	No manual cualificado		UE-28	35-44
10344V0VH670100	2014			Comun	Neoplasias	RÈgimen general	No manual no cualificado	Empleo	Fijo	Mujer	España	1	1	0	RÈgimen general	1096	Permanente	1096		1096	No manual no cualificado		UE-28	45-54
10344W0V0450100						RÈgimen general	No manual no cualificado	Empleo	Temporal	Mujer	España	0	0	0	RÈgimen general	739	Temporal	739		739	No manual no cualificado		UE-28	25-34
10344W0VH700100						RÈgimen general	No manual cualificado	Empleo	Temporal	Mujer	España	0	0	0	RÈgimen general	555	Temporal	564		564	No manual cualificado		UE-28	35-44
10344X0QF740100	2014	2014	41	Comun	MusculoesquelÈticas	RÈgimen general	No manual cualificado	Empleo	Fijo	Mujer	España	1	1	1	RÈgimen general	1098	Permanente	1098	41	1098	No manual cualificado	\N	UE-28	35-44
10344X0VH500100	2012	2012	1	Comun	MusculoesquelÈticas	RÈgimen general	No manual no cualificado	Empleo	Fijo	Mujer	España	3	3	3	RÈgimen general	1096	Permanente	1096	10	1096	No manual no cualificado	M54.5	UE-28	45-54
10344X0VH500100	2013	2013	5	Comun	Respiratorias	RÈgimen general	No manual no cualificado	Empleo	Fijo	Mujer	España	3	3	3	RÈgimen general	1096	Permanente	1096	10	1096	No manual no cualificado	J22	UE-28	45-54
10344X0VH500100	2013	2013	4	Comun	Cardiovasculares	RÈgimen general	No manual no cualificado	Empleo	Fijo	Mujer	España	3	3	3	RÈgimen general	1096	Permanente	1096	10	1096	No manual no cualificado	I20.9	UE-28	45-54
10344Y0EB680100						RÈgimen general	No manual cualificado	Empleo	Fijo	Mujer	España	0	0	0	RÈgimen general	306	Permanente	211		306	No manual cualificado		UE-28	45-54
10345A0QF710100	2014	2014	9	Comun	MusculoesquelÈticas	RÈgimen general	No manual cualificado	Empleo	Fijo	Mujer	España	1	1	1	RÈgimen general	1096	Permanente	1096	9	1096	No manual cualificado	\N	UE-28	35-44
10345B0V0710100						RÈgimen general	No manual no cualificado	Empleo	Fijo	Mujer	España	0	0	0	RÈgimen general	1096	Permanente	1096		1096	No manual no cualificado		UE-28	35-44
10345B0VH500100						RÈgimen general	No manual no cualificado	Empleo	Fijo	Mujer	España	0	0	0	RÈgimen general	1096	Permanente	1096		1096	No manual no cualificado		UE-28	45-54
10345C0EB700100						RÈgimen general	Manual cualificado	Empleo	Temporal	Mujer	España	0	0	0	RÈgimen general	86	Temporal	86		86	Manual cualificado		UE-28	35-44
10345C0QF630100	2014			Comun	MusculoesquelÈticas	RÈgimen general	Manual cualificado	Empleo	Fijo	Mujer	España	1	1	0	RÈgimen general	1096	Permanente	1096		1096	Manual cualificado		UE-28	35-44
10345D0QF560100						RÈgimen general	Manual no cualificado	Empleo	Temporal	Mujer	España	0	0	0	RÈgimen general	314	Temporal	346		346	Manual no cualificado		UE-28	25-34
10345D0V0530100	2012	2012	7	Comun	Infecciosas	RÈgimen general	No manual no cualificado	Empleo	Fijo	Mujer	España	1	1	1	RÈgimen general	1096	Permanente	1096	7	1096	No manual no cualificado	B01.9	UE-28	35-44
10345H0QF450100	2012	2012	2	Comun	Infecciosas	RÈgimen general	No manual cualificado	Empleo	Fijo	Mujer	España	2	2	2	RÈgimen general	1096	Permanente	1096	7	1096	No manual cualificado	A08.4	UE-28	25-34
10345H0QF450100	2014	2014	5	Comun	Otros sÌntomas	RÈgimen general	No manual cualificado	Empleo	Fijo	Mujer	España	2	2	2	RÈgimen general	1096	Permanente	1096	7	1096	No manual cualificado	\N	UE-28	25-34
10345H0V0420100	2013	2013	6	Comun	MusculoesquelÈticas	RÈgimen general	Manual no cualificado	Empleo	Temporal	Mujer	España	1	1	1	RÈgimen general	489	Temporal	489	6	489	Manual no cualificado	M76.6	UE-28	35-44
10345J0QF690100	2012	2012	5	Comun	Genito-urinarias	RÈgimen general	No manual cualificado	Empleo	Temporal	Mujer	España	1	1	1	RÈgimen general	672	Permanente	388	5	702	No manual cualificado	628.8	UE-28	35-44
10345J0V0430100						RÈgimen general	No manual no cualificado	Empleo	Fijo	Mujer	España	0	0	0	RÈgimen general	1096	Permanente	1096		1096	No manual no cualificado		UE-28	35-44
10345J0VH680100						RÈgimen general	Manual cualificado	Empleo	Fijo	Mujer	España	0	0	0	RÈgimen general	683	Permanente	683		683	Manual cualificado		UE-28	45-54
10345K0EB560100						RÈgimen general	No manual cualificado	Empleo	Temporal	Mujer	España	0	0	0	RÈgimen general	782	Temporal	782		782	No manual cualificado		UE-28
10345K0V0690100						RÈgimen general	No manual no cualificado	Empleo	Fijo	Mujer	España	0	0	0	RÈgimen general	511	Temporal	783		935	Manual cualificado		UE-28	35-44
10345K0VH710100						RÈgimen general	No manual cualificado	Empleo	Fijo	Mujer	España	0	0	0	RÈgimen general	985	Permanente	959		985	No manual cualificado		UE-28	35-44
10345M0VH420100	2013	2013	3	Comun	Infecciosas	RÈgimen general	No manual cualificado	Empleo	Fijo	Mujer	España	2	2	2	RÈgimen general	1096	Permanente	1096	6	1096	No manual cualificado	A09	UE-28	35-44
10345M0VH420100	2014	2014	3	Comun	Sistema Nervioso	RÈgimen general	No manual cualificado	Empleo	Fijo	Mujer	España	2	2	2	RÈgimen general	1096	Permanente	1096	6	1096	No manual cualificado	\N	UE-28	35-44
10345P0EB540100	2013	2013	5	Comun	Respiratorias	RÈgimen general	No manual no cualificado	Empleo	Temporal	Mujer	España	1	1	1	RÈgimen general	275	Temporal	475	5	475	No manual cualificado	J20.9	UE-28	25-34
10345P0V0670100						RÈgimen general	Manual no cualificado	Empleo	Temporal	Mujer	España	0	0	0	RÈgimen general	17	Temporal	17		17	Manual no cualificado		UE-28	45-54
10345Q0EB570100						RÈgimen general	No manual no cualificado	Empleo	Temporal	Mujer	España	0	0	0	RÈgimen general	214	Temporal	214		214	No manual no cualificado		UE-28
10345Q0VH720100						RÈgimen general	No manual no cualificado	Empleo	Temporal	Mujer	España	0	0	0	RÈgimen general	408	Temporal	390		417	No manual no cualificado		UE-28	35-44
10345R0QF530100	2012	2012	2	Comun	Genito-urinarias	RÈgimen general	No manual no cualificado	Empleo	Fijo	Mujer	España	7	7	7	RÈgimen general	1096	Permanente	1096	120	1096	No manual no cualificado	N39.0	UE-28	35-44
10345R0QF530100	2013	2013	5	Comun	MusculoesquelÈticas	RÈgimen general	No manual no cualificado	Empleo	Fijo	Mujer	España	7	7	7	RÈgimen general	1096	Permanente	1096	120	1096	No manual no cualificado	M54.2	UE-28	35-44
10345R0QF530100	2013	2013	3	Comun	Respiratorias	RÈgimen general	No manual no cualificado	Empleo	Fijo	Mujer	España	7	7	7	RÈgimen general	1096	Permanente	1096	120	1096	No manual no cualificado	J00	UE-28	35-44
10345R0QF530100	2013	2014	70	Comun	Digestivas	RÈgimen general	No manual no cualificado	Empleo	Fijo	Mujer	España	7	7	7	RÈgimen general	1096	Permanente	1096	120	1096	No manual no cualificado	K61.0	UE-28	35-44
10345R0QF530100	2014	2014	8	Comun	Lesiones y envenenamiento	RÈgimen general	No manual no cualificado	Empleo	Fijo	Mujer	España	7	7	7	RÈgimen general	1096	Permanente	1096	120	1096	No manual no cualificado	\N	UE-28	35-44
10345R0QF530100	2014	2014	30	Comun	Lesiones y envenenamiento	RÈgimen general	No manual no cualificado	Empleo	Fijo	Mujer	España	7	7	7	RÈgimen general	1096	Permanente	1096	120	1096	No manual no cualificado	\N	UE-28	35-44
10345R0QF530100	2014	2014	2	Comun	MusculoesquelÈticas	RÈgimen general	No manual no cualificado	Empleo	Fijo	Mujer	España	7	7	7	RÈgimen general	1096	Permanente	1096	120	1096	No manual no cualificado	\N	UE-28	35-44
10345R0VH520100	2014	2014	3	Comun	Respiratorias	RÈgimen general	No manual no cualificado	Empleo	Temporal	Mujer	España	1	1	1	RÈgimen general	781	Permanente	777	3	781	No manual no cualificado	\N	UE-28	25-34
10345S0VH400100						RÈgimen general	No manual no cualificado	Empleo	Fijo	Mujer	España	0	0	0	RÈgimen general	1096	Permanente	1096		1096	No manual no cualificado		UE-28	45-54
10345S0VH630100	2013			Comun	MusculoesquelÈticas	RÈgimen general	Manual no cualificado	Empleo	Fijo	Mujer	España	1	1	0	RÈgimen general	927	Permanente	927		927	Manual no cualificado		UE-28	35-44
10345T0V0410100						RÈgimen general	No manual no cualificado	Empleo	Fijo	Mujer	España	0	0	0	RÈgimen general	1096	Permanente	1096		1096	No manual no cualificado		UE-28	45-54
10345W0EB690100						RÈgimen general	No manual cualificado	Empleo	Fijo	Mujer	España	0	0	0	RÈgimen general	1096	Permanente	1096		1096	No manual cualificado		UE-28	35-44
10345Z0QF550100	2012	2012	3	Comun	Infecciosas	RÈgimen general	No manual no cualificado	Empleo	Temporal	Mujer	España	1	1	1	RÈgimen general	143	Temporal	143	3	143	No manual no cualificado	A09	UE-28
10345Z0VH540100	2012	2012	2	Comun	Infecciosas	RÈgimen general	No manual cualificado	Empleo	Fijo	Mujer	España	1	1	1	RÈgimen general	701	Permanente	1096	2	1096	No manual cualificado	A09	UE-28	25-34
10346C0V0740100	2012	2012	6	Comun	Infecciosas	RÈgimen general	No manual cualificado	Empleo	Temporal	Mujer	España	3	3	3	RÈgimen general	1096	Temporal	1096	29	1096	No manual cualificado	B34	UE-28	35-44
10346C0V0740100	2012	2012	21	Comun	Infecciosas	RÈgimen general	No manual cualificado	Empleo	Temporal	Mujer	España	3	3	3	RÈgimen general	1096	Temporal	1096	29	1096	No manual cualificado	B34	UE-28	35-44
10346C0V0740100	2013	2013	2	Comun	Otros sÌntomas	RÈgimen general	No manual cualificado	Empleo	Temporal	Mujer	España	3	3	3	RÈgimen general	1096	Temporal	1096	29	1096	No manual cualificado	R51	UE-28	35-44
10346E0VH710100	2012	2012	13	Comun	MusculoesquelÈticas	RÈgimen general	No manual no cualificado	Empleo	Fijo	Mujer	España	2	2	1	RÈgimen general	517	Permanente	517	13	517	No manual no cualificado	M62.4	UE-28	35-44
10346E0VH710100	2012			Comun	MusculoesquelÈticas	RÈgimen general	No manual no cualificado	Empleo	Fijo	Mujer	España	2	2	1	RÈgimen general	517	Permanente	517	13	517	No manual no cualificado		UE-28	35-44
10346F0V0720100						RÈgimen general	No manual no cualificado	Empleo	Fijo	Mujer	España	0	0	0	RÈgimen general	1074	Temporal	758		1074	No manual no cualificado		UE-28	35-44
10346G0V0450100	2012	2012	1	Comun	Otros sÌntomas	RÈgimen general	No manual cualificado	Empleo	Fijo	Mujer	España	5	5	5	RÈgimen general	1095	Permanente	1095	238	1095	No manual cualificado	R50.9	UE-28	25-34
10346G0V0450100	2013	2013	1	Comun	Mentales	RÈgimen general	No manual cualificado	Empleo	Fijo	Mujer	España	5	5	5	RÈgimen general	1095	Permanente	1095	238	1095	No manual cualificado	F41.9	UE-28	25-34
10346G0V0450100	2013	2013	3	Comun	Embarazo	RÈgimen general	No manual cualificado	Empleo	Fijo	Mujer	España	5	5	5	RÈgimen general	1095	Permanente	1095	238	1095	No manual cualificado	O46.9	UE-28	25-34
10346G0V0450100	2013	2013	5	Comun	Embarazo	RÈgimen general	No manual cualificado	Empleo	Fijo	Mujer	España	5	5	5	RÈgimen general	1095	Permanente	1095	238	1095	No manual cualificado	O03.9	UE-28	25-34
10346G0V0450100	2014	2014	228	Comun	Mentales	RÈgimen general	No manual cualificado	Empleo	Fijo	Mujer	España	5	5	5	RÈgimen general	1095	Permanente	1095	238	1095	No manual cualificado	\N	UE-28	25-34
10346H0EB430100						RÈgimen general	No manual cualificado	Empleo	Fijo	Mujer	España	0	0	0	RÈgimen general	1096	Permanente	1096		1096	No manual cualificado		UE-28	35-44
10346K0QF630100	2014	2014	2	Comun	Respiratorias	RÈgimen general	No manual cualificado	Empleo	Fijo	Mujer	España	1	1	1	RÈgimen general	1096	Permanente	1096	2	1096	No manual cualificado	\N	UE-28	25-34
10346L0QF450100						RÈgimen general	No manual no cualificado	Empleo	Temporal	Mujer	España	0	0	0	RÈgimen general	720	Permanente	630		898	No manual no cualificado		UE-28	25-34
10346M0EB410100	2012	2012	5	Comun	Ojo y anexos	RÈgimen general	No manual no cualificado	Empleo	Temporal	Mujer	España	1	1	1	RÈgimen general	969	Temporal	804	5	1011	No manual no cualificado	H20.9	UE-28	45-54
10346M0V0540100						RÈgimen general	No manual no cualificado	Empleo	Temporal	Mujer	España	0	0	0	RÈgimen general	213	Temporal	213		213	No manual no cualificado		UE-28	25-34
10346M0VH560100						RÈgimen general	Manual cualificado	Empleo	Temporal	Mujer	España	0	0	0	RÈgimen general	306	Permanente	221		429	No manual no cualificado		UE-28	25-34
10346N0QF740100						RÈgimen general	No manual no cualificado	Empleo	Temporal	Mujer	España	0	0	0	RÈgimen general	340	Temporal	459		459	Manual cualificado		UE-28	35-44
10346P0EB450100	2014	2014	6	Comun	Lesiones y envenenamiento	RÈgimen general	No manual cualificado	Empleo	Temporal	Mujer	España	1	1	1	RÈgimen general	881	Temporal	881	6	881	No manual cualificado	\N	UE-28	25-34
10346Q0EB710100	2013	2013	8	Comun	Respiratorias	RÈgimen general	No manual no cualificado	Empleo	Temporal	Mujer	España	1	1	1	RÈgimen general	1096	Temporal	1096	8	1096	No manual no cualificado	J00	UE-28	35-44
10346R0EB740100	2013	2013	4	Comun	Respiratorias	RÈgimen general	No manual no cualificado	Empleo	Temporal	Mujer	España	1	1	1	RÈgimen general	624	Temporal	768		830	No manual cualificado	J11.1	UE-28
10346R0QF440100						RÈgimen general	No manual cualificado	Empleo	Temporal	Mujer	España	0	0	0	RÈgimen general	1095	Temporal	1095		1095	No manual cualificado		UE-28	25-34
10346R0V0410100						RÈgimen general	No manual no cualificado	Empleo	Fijo	Mujer	España	0	0	0	RÈgimen general	1096	Permanente	1096		1096	No manual no cualificado		UE-28	45-54
10346S0QF550100	2012	2012	1	Comun	Infecciosas	RÈgimen general	No manual cualificado	Empleo	Fijo	Mujer	España	7	7	7	RÈgimen general	1096	Permanente	1096	37	1096	No manual cualificado	A09	UE-28	25-34
10346S0QF550100	2012	2012	4	Comun	MusculoesquelÈticas	RÈgimen general	No manual cualificado	Empleo	Fijo	Mujer	España	7	7	7	RÈgimen general	1096	Permanente	1096	37	1096	No manual cualificado	M54.2	UE-28	25-34
10346S0QF550100	2013	2013	2	Comun	Respiratorias	RÈgimen general	No manual cualificado	Empleo	Fijo	Mujer	España	7	7	7	RÈgimen general	1096	Permanente	1096	37	1096	No manual cualificado	487.8	UE-28	25-34
10346S0QF550100	2014	2014	2	Comun	Infecciosas	RÈgimen general	No manual cualificado	Empleo	Fijo	Mujer	España	7	7	7	RÈgimen general	1096	Permanente	1096	37	1096	No manual cualificado	\N	UE-28	25-34
10346S0QF550100	2014	2014	7	Comun	Infecciosas	RÈgimen general	No manual cualificado	Empleo	Fijo	Mujer	España	7	7	7	RÈgimen general	1096	Permanente	1096	37	1096	No manual cualificado	\N	UE-28	25-34
10346S0QF550100	2014	2014	9	Comun	Infecciosas	RÈgimen general	No manual cualificado	Empleo	Fijo	Mujer	España	7	7	7	RÈgimen general	1096	Permanente	1096	37	1096	No manual cualificado	\N	UE-28	25-34
10346S0QF550100	2014	2014	12	Comun	Lesiones y envenenamiento	RÈgimen general	No manual cualificado	Empleo	Fijo	Mujer	España	7	7	7	RÈgimen general	1096	Permanente	1096	37	1096	No manual cualificado	\N	UE-28	25-34
10346V0V0700100						RÈgimen general	No manual no cualificado	Empleo	Fijo	Mujer	España	0	0	0	RÈgimen general	1096	Permanente	1096		1096	No manual no cualificado		UE-28	35-44
10346X0EB630100						RÈgimen general	Manual no cualificado	Empleo	Fijo	Mujer	España	0	0	0	RÈgimen general	1096	Permanente	1096		1096	Manual no cualificado		UE-28	25-34
10346X0QF560100						RÈgimen general	No manual cualificado	Empleo	Temporal	Mujer	España	0	0	0	RÈgimen general	2	Temporal	2		2	No manual cualificado		UE-28
10346X0V0530100	2013	2013	6	Comun	Respiratorias	RÈgimen general	No manual cualificado	Empleo	Temporal	Mujer	España	1	1	1	RÈgimen general	855	Temporal	855	6	855	No manual cualificado	J11.1	UE-28	35-44
10346Y0EB500100	2012	2012	24	Comun	Sistema Nervioso	RÈgimen general	No manual no cualificado	Empleo	Fijo	Mujer	España	1	1	1	RÈgimen general	1096	Permanente	1096	24	1096	No manual no cualificado	G83.4	UE-28	45-54
10346Y0EB730100						RÈgimen general	No manual cualificado	Empleo	Fijo	Mujer	España	0	0	0	RÈgimen general	1096	Permanente	1096		1096	No manual cualificado		UE-28	35-44
10346Y0QF430100						RÈgimen general	Manual cualificado	Empleo	Fijo	Mujer	España	0	0	0	RÈgimen general	1096	Permanente	1096		1096	Manual cualificado		UE-28	35-44
10346Y0V0400100	2013	2013	10	Comun	Respiratorias	RÈgimen general	Manual cualificado	Empleo	Fijo	Mujer	España	3	3	3	RÈgimen general	545	Permanente	545	91	668	Manual cualificado	J00	UE-28	45-54
10346Y0V0400100	2013	2013	81	Comun	Cauas externas	RÈgimen general	Manual cualificado	Empleo	Fijo	Mujer	España	3	3	3	RÈgimen general	545	Permanente	545	91	668	Manual cualificado	Y83.8	UE-28	45-54
10346Y0V0400100	2014	2014	89	Comun	Lesiones y envenenamiento	RÈgimen general	Manual cualificado	Empleo	Fijo	Mujer	España	3	3	3	RÈgimen general	545	Permanente	545	91	668	Manual cualificado	\N	UE-28	45-54
10347A0QF530100						RÈgimen general	No manual cualificado	Empleo	Fijo	Mujer	España	0	0	0	RÈgimen general	1096	Permanente	1096		1096	No manual cualificado		UE-28	25-34
10347A0V0500100	2012	2012	4	Comun	MusculoesquelÈticas	RÈgimen general	No manual no cualificado	Empleo	Fijo	Mujer	España	5	5	5	RÈgimen general	1096	Permanente	1096	38	1096	No manual no cualificado	M54.2	UE-28	45-54
10347A0V0500100	2012	2012	10	Comun	Mentales	RÈgimen general	No manual no cualificado	Empleo	Fijo	Mujer	España	5	5	5	RÈgimen general	1096	Permanente	1096	38	1096	No manual no cualificado	F32	UE-28	45-54
10347A0V0500100	2013	2013	6	Comun	Otros sÌntomas	RÈgimen general	No manual no cualificado	Empleo	Fijo	Mujer	España	5	5	5	RÈgimen general	1096	Permanente	1096	38	1096	No manual no cualificado	R42	UE-28	45-54
10347A0V0500100	2014	2014	1	Comun	Infecciosas	RÈgimen general	No manual no cualificado	Empleo	Fijo	Mujer	España	5	5	5	RÈgimen general	1096	Permanente	1096	38	1096	No manual no cualificado	\N	UE-28	45-54
10347A0V0500100	2014	2014	17	Comun	Genito-urinarias	RÈgimen general	No manual no cualificado	Empleo	Fijo	Mujer	España	5	5	5	RÈgimen general	1096	Permanente	1096	38	1096	No manual no cualificado	\N	UE-28	45-54
10347A0VH520100	2012	2012	176	Comun	OÌdo	RÈgimen general	No manual no cualificado	Empleo	Fijo	Mujer	España	8	8	8	RÈgimen general	1096	Permanente	1096	488	1096	No manual no cualificado	H81.1	UE-28	35-44
10347A0VH520100	2012	2012	9	Comun	Sistema Nervioso	RÈgimen general	No manual no cualificado	Empleo	Fijo	Mujer	España	8	8	8	RÈgimen general	1096	Permanente	1096	488	1096	No manual no cualificado	G44.2	UE-28	35-44
10347A0VH520100	2013	2013	5	Comun	MusculoesquelÈticas	RÈgimen general	No manual no cualificado	Empleo	Fijo	Mujer	España	8	8	8	RÈgimen general	1096	Permanente	1096	488	1096	No manual no cualificado	M79.7	UE-28	35-44
10347A0VH520100	2013	2013	7	Comun	Sistema Nervioso	RÈgimen general	No manual no cualificado	Empleo	Fijo	Mujer	España	8	8	8	RÈgimen general	1096	Permanente	1096	488	1096	No manual no cualificado	G44.2	UE-28	35-44
10347A0VH520100	2013	2013	25	Comun	MusculoesquelÈticas	RÈgimen general	No manual no cualificado	Empleo	Fijo	Mujer	España	8	8	8	RÈgimen general	1096	Permanente	1096	488	1096	No manual no cualificado	M25.5	UE-28	35-44
10347A0VH520100	2013	2013	22	Comun	Ojo y anexos	RÈgimen general	No manual no cualificado	Empleo	Fijo	Mujer	España	8	8	8	RÈgimen general	1096	Permanente	1096	488	1096	No manual no cualificado	H10.9	UE-28	35-44
10347A0VH520100	2013	2013	54	Comun	MusculoesquelÈticas	RÈgimen general	No manual no cualificado	Empleo	Fijo	Mujer	España	8	8	8	RÈgimen general	1096	Permanente	1096	488	1096	No manual no cualificado	M79.7	UE-28	35-44
10347A0VH520100	2014	2014	190	Comun	Mentales	RÈgimen general	No manual no cualificado	Empleo	Fijo	Mujer	España	8	8	8	RÈgimen general	1096	Permanente	1096	488	1096	No manual no cualificado	\N	UE-28	35-44
10347B0EB400100	2012	2012	4	Comun	Respiratorias	RÈgimen general	No manual no cualificado	Empleo	Temporal	Mujer	España	2	2	2	RÈgimen general	194	Temporal	511	7	511	No manual no cualificado	J11	UE-28	45-54
10347B0EB400100	2014	2014	3	Comun	Respiratorias	RÈgimen general	No manual no cualificado	Empleo	Temporal	Mujer	España	2	2	2	RÈgimen general	194	Temporal	511	7	511	No manual no cualificado	\N	UE-28	45-54
10347B0EB630100						RÈgimen general	No manual no cualificado	Empleo	Fijo	Mujer	España	0	0	0	RÈgimen general	1096	Permanente	1096		1096	No manual no cualificado		UE-28	25-34
10347B0V0530100						RÈgimen general	No manual cualificado	Empleo	Fijo	Mujer	España	0	0	0	RÈgimen general	1096	Permanente	1096		1096	No manual cualificado		UE-28	35-44
10347C0QF450100						RÈgimen general	No manual no cualificado	Empleo	Fijo	Mujer	España	0	0	0	RÈgimen general	1096	Permanente	1096		1096	No manual no cualificado		UE-28	25-34
10347C0QF680100	2012	2012	3	Comun	Infecciosas	RÈgimen general	No manual no cualificado	Empleo	Fijo	Mujer	España	7	7	7	RÈgimen general	1096	Permanente	1096	206	1096	No manual no cualificado	A09	UE-28	45-54
10347C0QF680100	2012	2012	5	Comun	Genito-urinarias	RÈgimen general	No manual no cualificado	Empleo	Fijo	Mujer	España	7	7	7	RÈgimen general	1096	Permanente	1096	206	1096	No manual no cualificado	N23	UE-28	45-54
10347C0QF680100	2012	2012	21	Comun	Embarazo	RÈgimen general	No manual no cualificado	Empleo	Fijo	Mujer	España	7	7	7	RÈgimen general	1096	Permanente	1096	206	1096	No manual no cualificado	O75.4	UE-28	45-54
10347C0QF680100	2012	2012	9	Comun	Lesiones y envenenamiento	RÈgimen general	No manual no cualificado	Empleo	Fijo	Mujer	España	7	7	7	RÈgimen general	1096	Permanente	1096	206	1096	No manual no cualificado	S22.3	UE-28	45-54
10347C0QF680100	2013	2013	51	Comun	Lesiones y envenenamiento	RÈgimen general	No manual no cualificado	Empleo	Fijo	Mujer	España	7	7	7	RÈgimen general	1096	Permanente	1096	206	1096	No manual no cualificado	S93.4	UE-28	45-54
10347C0QF680100	2014	2014	113	Comun	Digestivas	RÈgimen general	No manual no cualificado	Empleo	Fijo	Mujer	España	7	7	7	RÈgimen general	1096	Permanente	1096	206	1096	No manual no cualificado	\N	UE-28	45-54
10347C0QF680100	2014	2014	4	Comun	Respiratorias	RÈgimen general	No manual no cualificado	Empleo	Fijo	Mujer	España	7	7	7	RÈgimen general	1096	Permanente	1096	206	1096	No manual no cualificado	\N	UE-28	45-54
10347C0VH440100	2014	2014	7	Comun	Genito-urinarias	RÈgimen general	Manual cualificado	Empleo	Temporal	Mujer	España	1	1	1	RÈgimen general	859	Permanente	752	7	859	Manual cualificado	\N	UE-28	35-44
10347C0VH670100	2012	2012	15	Comun	MusculoesquelÈticas	RÈgimen general	No manual no cualificado	Empleo	Fijo	Mujer	España	5	5	5	RÈgimen general	1095	Permanente	1095	362	1095	No manual no cualificado	724.2	UE-28	45-54
10347C0VH670100	2012	2012	27	Comun	MusculoesquelÈticas	RÈgimen general	No manual no cualificado	Empleo	Fijo	Mujer	España	5	5	5	RÈgimen general	1095	Permanente	1095	362	1095	No manual no cualificado	724.2	UE-28	45-54
10347C0VH670100	2013	2013	302	Comun	Mentales	RÈgimen general	No manual no cualificado	Empleo	Fijo	Mujer	España	5	5	5	RÈgimen general	1095	Permanente	1095	362	1095	No manual no cualificado	300.09	UE-28	45-54
10347C0VH670100	2014	2014	7	Comun	Respiratorias	RÈgimen general	No manual no cualificado	Empleo	Fijo	Mujer	España	5	5	5	RÈgimen general	1095	Permanente	1095	362	1095	No manual no cualificado	\N	UE-28	45-54
10347C0VH670100	2014	2014	11	Comun	MusculoesquelÈticas	RÈgimen general	No manual no cualificado	Empleo	Fijo	Mujer	España	5	5	5	RÈgimen general	1095	Permanente	1095	362	1095	No manual no cualificado	\N	UE-28	45-54
10347D0EB450100	2012	2012	6	Comun	Otros sÌntomas	RÈgimen general	No manual no cualificado	Empleo	Fijo	Mujer	España	6	6	6	RÈgimen general	1096	Permanente	1096	81	1096	No manual no cualificado	R11	UE-28	25-34
10347D0EB450100	2012	2012	2	Comun	Otros sÌntomas	RÈgimen general	No manual no cualificado	Empleo	Fijo	Mujer	España	6	6	6	RÈgimen general	1096	Permanente	1096	81	1096	No manual no cualificado	R11	UE-28	25-34
10347D0EB450100	2013	2013	2	Comun	Infecciosas	RÈgimen general	No manual no cualificado	Empleo	Fijo	Mujer	España	6	6	6	RÈgimen general	1096	Permanente	1096	81	1096	No manual no cualificado	B34.9	UE-28	25-34
10347D0EB450100	2013	2013	2	Comun	Otros sÌntomas	RÈgimen general	No manual no cualificado	Empleo	Fijo	Mujer	España	6	6	6	RÈgimen general	1096	Permanente	1096	81	1096	No manual no cualificado	R11	UE-28	25-34
10347D0EB450100	2013	2013	68	Comun	MusculoesquelÈticas	RÈgimen general	No manual no cualificado	Empleo	Fijo	Mujer	España	6	6	6	RÈgimen general	1096	Permanente	1096	81	1096	No manual no cualificado	M54.5	UE-28	25-34
10347D0EB450100	2014	2014	1	Comun	Infecciosas	RÈgimen general	No manual no cualificado	Empleo	Fijo	Mujer	España	6	6	6	RÈgimen general	1096	Permanente	1096	81	1096	No manual no cualificado	\N	UE-28	25-34
10347E0QF630100	2012	2012	19	Comun	MusculoesquelÈticas	RÈgimen general	Manual cualificado	Empleo	Temporal	Mujer	España	5	5	4	RÈgimen general	547	Temporal	735	247	735	Manual no cualificado	M65	UE-28	35-44
10347E0QF630100	2013	2013	3	Comun	Otros sÌntomas	RÈgimen general	Manual cualificado	Empleo	Temporal	Mujer	España	5	5	4	RÈgimen general	547	Temporal	735	247	735	Manual no cualificado	R52.9	UE-28	35-44
10347E0QF630100	2013	2013	16	Comun	Otros sÌntomas	RÈgimen general	Manual cualificado	Empleo	Temporal	Mujer	España	5	5	4	RÈgimen general	547	Temporal	735	247	735	Manual no cualificado	R52.9	UE-28	35-44
10347E0QF630100	2013	2013	199	Comun	MusculoesquelÈticas	RÈgimen general	Manual cualificado	Empleo	Temporal	Mujer	España	5	5	4	RÈgimen general	547	Temporal	735	247	735	Manual no cualificado	M54.5	UE-28	35-44
10347E0QF630100	2014	2015	10	Comun	Respiratorias	RÈgimen general	Manual cualificado	Empleo	Temporal	Mujer	España	5	5	4	RÈgimen general	547	Temporal	735	247	735	Manual no cualificado	\N	UE-28	35-44
10347F0EB500100	2012	2012	4	Comun	Digestivas	RÈgimen general	Manual cualificado	Empleo	Fijo	Mujer	España	2	2	2	RÈgimen general	1	Permanente	1		1	Manual cualificado	K52.9	UE-28	45-54
10347F0EB500100	2012	2012	19	Comun	Lesiones y envenenamiento	RÈgimen general	Manual cualificado	Empleo	Fijo	Mujer	España	2	2	2	RÈgimen general	1	Permanente	1		1	Manual cualificado	T14.0	UE-28	45-54
10347F0VH420100	2013			Comun	Neoplasias	RÈgimen general	No manual cualificado	Empleo	Fijo	Mujer	España	1	1	0	RÈgimen general	1096	Permanente	1096		1096	No manual cualificado		UE-28	35-44
10347G0EB690100	2012	2012	35	Comun	MetabÛlicas	RÈgimen general	No manual cualificado	Empleo	Fijo	Mujer	España	2	2	1	RÈgimen general	1096	Permanente	1096	35	1096	No manual cualificado	E05.9	UE-28	35-44
10347G0EB690100	2013			Comun	Mentales	RÈgimen general	No manual cualificado	Empleo	Fijo	Mujer	España	2	2	1	RÈgimen general	1096	Permanente	1096	35	1096	No manual cualificado		UE-28	35-44
10347G0QF390100						RÈgimen general	No manual no cualificado	Empleo	Fijo	Mujer	España	0	0	0	RÈgimen general	1096	Permanente	1096		1096	No manual no cualificado		UE-28	45-54
10347H0QF730100	2013	2013	15	Comun	Genito-urinarias	RÈgimen general	No manual no cualificado	Empleo	Fijo	Mujer	España	2	2	2	RÈgimen general	893	Temporal	518		893	No manual no cualificado	N97.9	UE-28	35-44
10347H0QF730100	2013	2013	5	Comun	Genito-urinarias	RÈgimen general	No manual no cualificado	Empleo	Fijo	Mujer	España	2	2	2	RÈgimen general	893	Temporal	518		893	No manual no cualificado	N97.9	UE-28	35-44
10347J0V0710100	2014	2014	129	Comun	Lesiones y envenenamiento	RÈgimen general	No manual cualificado	Empleo	Fijo	Mujer	España	2	2	2	RÈgimen general	1096	Permanente	1096	134	1096	No manual cualificado	\N	UE-28	35-44
10347J0V0710100	2014	2014	5	Comun	Respiratorias	RÈgimen general	No manual cualificado	Empleo	Fijo	Mujer	España	2	2	2	RÈgimen general	1096	Permanente	1096	134	1096	No manual cualificado	\N	UE-28	35-44
10347J0VH500100						RÈgimen general	No manual cualificado	Empleo	Temporal	Mujer	Resto Centro/Sudamérica	0	0	0	RÈgimen general	1096	Temporal	1096		1096	No manual cualificado		Otros	45-54
10347K0VH530100	2014	2014	3	Comun	Embarazo	RÈgimen general	No manual no cualificado	Empleo	Fijo	Mujer	España	2	2	2	RÈgimen general	1096	Permanente	1096	92	1096	No manual no cualificado	\N	UE-28	25-34
10347K0VH530100	2014	2014	89	Comun	Genito-urinarias	RÈgimen general	No manual no cualificado	Empleo	Fijo	Mujer	España	2	2	2	RÈgimen general	1096	Permanente	1096	92	1096	No manual no cualificado	\N	UE-28	25-34
10347L0V0560100						RÈgimen general	Manual cualificado	Empleo	Temporal	Mujer	España	0	0	0	RÈgimen general	210	Permanente	142		242	No manual no cualificado		UE-28
10347M0VH700100						RÈgimen general	Manual cualificado	Empleo	Fijo	Mujer	España	0	0	0	RÈgimen general	446	Permanente	446		446	Manual cualificado		UE-28	35-44
10347N0QF420100						RÈgimen general	No manual no cualificado	Empleo	Temporal	Mujer	España	0	0	0	RÈgimen general	992	Temporal	969		992	No manual no cualificado		UE-28	35-44
10347P0V0720100						RÈgimen general	No manual no cualificado	Empleo	Fijo	Mujer	España	0	0	0	RÈgimen general	1096	Permanente	1096		1096	No manual no cualificado		UE-28	35-44
10347Q0EB390100						RÈgimen general	Manual cualificado	Empleo	Fijo	Mujer	España	0	0	0	RÈgimen general	905	Permanente	905		905	Manual cualificado		UE-28	45-54
10347R0EB420100	2012	2012	2	Comun	Digestivas	RÈgimen general	No manual no cualificado	Empleo	Temporal	Mujer	España	4	4	1	RÈgimen general	1096	Temporal	1096	7	1096	No manual no cualificado	K30	UE-28	35-44
10347R0EB420100	2012			Comun	Lesiones y envenenamiento	RÈgimen general	No manual no cualificado	Empleo	Temporal	Mujer	España	4	4	1	RÈgimen general	1096	Temporal	1096	7	1096	No manual no cualificado		UE-28	35-44
10347R0EB420100	2013			Comun	Lesiones y envenenamiento	RÈgimen general	No manual no cualificado	Empleo	Temporal	Mujer	España	4	4	1	RÈgimen general	1096	Temporal	1096	7	1096	No manual no cualificado		UE-28	35-44
10347R0EB420100	2014	2014	5	Comun	Digestivas	RÈgimen general	No manual no cualificado	Empleo	Temporal	Mujer	España	4	4	1	RÈgimen general	1096	Temporal	1096	7	1096	No manual no cualificado	\N	UE-28	35-44
10347S0EB530100	2013	2013	12	Comun	Mentales	RÈgimen general	No manual no cualificado	Empleo	Fijo	Mujer	España	1	1	1	RÈgimen general	1096	Permanente	1096	12	1096	No manual no cualificado	F41.9	UE-28	35-44
10347S0VH450100	2014	2014	24	Comun	Cardiovasculares	RÈgimen general	No manual no cualificado	Empleo	Fijo	Mujer	España	1	1	1	RÈgimen general	1096	Permanente	1096	24	1096	No manual no cualificado	\N	UE-28	25-34
10347T0EB560100	2013	2013	19	Comun	Embarazo	RÈgimen general	No manual no cualificado	Empleo	Temporal	Mujer	España	1	1	1	RÈgimen general	860	Permanente	711	19	910	No manual no cualificado	640.8	UE-28
10347T0VH710100	2012	2012	10	Comun	Otros sÌntomas	RÈgimen general	No manual cualificado	Empleo	Fijo	Mujer	España	2	2	1	RÈgimen general	1097	Permanente	1097	10	1097	No manual cualificado	R42	UE-28	35-44
10347T0VH710100	2012			Comun	Otros sÌntomas	RÈgimen general	No manual cualificado	Empleo	Fijo	Mujer	España	2	2	1	RÈgimen general	1097	Permanente	1097	10	1097	No manual cualificado		UE-28	35-44
10347V0QF410100	2012	2012	10	Comun	Digestivas	RÈgimen general	No manual no cualificado	Empleo	Fijo	Mujer	España	11	11	11	RÈgimen general	1096	Permanente	1096	169	1096	No manual no cualificado	K52.9	UE-28	45-54
10347V0QF410100	2012	2012	53	Comun	Otros sÌntomas	RÈgimen general	No manual no cualificado	Empleo	Fijo	Mujer	España	11	11	11	RÈgimen general	1096	Permanente	1096	169	1096	No manual no cualificado	R50.9	UE-28	45-54
10347V0QF410100	2012	2012	16	Comun	MusculoesquelÈticas	RÈgimen general	No manual no cualificado	Empleo	Fijo	Mujer	España	11	11	11	RÈgimen general	1096	Permanente	1096	169	1096	No manual no cualificado	M54.2	UE-28	45-54
10347V0QF410100	2012	2012	3	Comun	Genito-urinarias	RÈgimen general	No manual no cualificado	Empleo	Fijo	Mujer	España	11	11	11	RÈgimen general	1096	Permanente	1096	169	1096	No manual no cualificado	N23	UE-28	45-54
10347V0QF410100	2012	2012	51	Comun	Mentales	RÈgimen general	No manual no cualificado	Empleo	Fijo	Mujer	España	11	11	11	RÈgimen general	1096	Permanente	1096	169	1096	No manual no cualificado	F43.2	UE-28	45-54
10347V0QF410100	2013	2013	8	Comun	Lesiones y envenenamiento	RÈgimen general	No manual no cualificado	Empleo	Fijo	Mujer	España	11	11	11	RÈgimen general	1096	Permanente	1096	169	1096	No manual no cualificado	T14.0	UE-28	45-54
10347V0QF410100	2013	2013	5	Comun	Respiratorias	RÈgimen general	No manual no cualificado	Empleo	Fijo	Mujer	España	11	11	11	RÈgimen general	1096	Permanente	1096	169	1096	No manual no cualificado	J20.9	UE-28	45-54
10347V0QF410100	2013	2013	1	Comun	Respiratorias	RÈgimen general	No manual no cualificado	Empleo	Fijo	Mujer	España	11	11	11	RÈgimen general	1096	Permanente	1096	169	1096	No manual no cualificado	J02.9	UE-28	45-54
10347V0QF410100	2014	2014	2	Comun	Respiratorias	RÈgimen general	No manual no cualificado	Empleo	Fijo	Mujer	España	11	11	11	RÈgimen general	1096	Permanente	1096	169	1096	No manual no cualificado	\N	UE-28	45-54
10347V0QF410100	2014	2014	15	Comun	Genito-urinarias	RÈgimen general	No manual no cualificado	Empleo	Fijo	Mujer	España	11	11	11	RÈgimen general	1096	Permanente	1096	169	1096	No manual no cualificado	\N	UE-28	45-54
10347V0QF410100	2014	2014	5	Comun	Genito-urinarias	RÈgimen general	No manual no cualificado	Empleo	Fijo	Mujer	España	11	11	11	RÈgimen general	1096	Permanente	1096	169	1096	No manual no cualificado	\N	UE-28	45-54
10347W0EB740100	2014	2014	15	Comun	Embarazo	RÈgimen general	No manual no cualificado	Empleo	Fijo	Mujer	España	2	2	1	RÈgimen general	1096	Permanente	1096	15	1096	No manual no cualificado	\N	UE-28	25-34
10347W0EB740100	2014			Comun	Embarazo	RÈgimen general	No manual no cualificado	Empleo	Fijo	Mujer	España	2	2	1	RÈgimen general	1096	Permanente	1096	15	1096	No manual no cualificado		UE-28	25-34
10347W0QF440100	2014	2014	1	Comun	Infecciosas	RÈgimen general	Manual cualificado	Empleo	Fijo	Mujer	España	1	1	1	RÈgimen general	1096	Permanente	1096	1	1096	Manual cualificado	\N	UE-28	35-44
10347W0QF670100	2012	2012	95	Comun	Cardiovasculares	RÈgimen general	No manual no cualificado	Empleo	Fijo	Mujer	España	1	1	1	RÈgimen general	1095	Permanente	1095	95	1095	No manual no cualificado	I64	UE-28	45-54
10347W0VH430100						RÈgimen general	No manual no cualificado	Empleo	Temporal	Mujer	España	0	0	0	RÈgimen general	22	Temporal	32		32	No manual no cualificado		UE-28	35-44
10347X0EB540100	2012			Comun	MusculoesquelÈticas	RÈgimen general	No manual cualificado	Empleo	Fijo	Mujer	España	1	1	0	RÈgimen general	540	Permanente	540		540	No manual cualificado		UE-28	25-34
10347X0V0670100	2012	2012	45	Comun	Respiratorias	RÈgimen general	No manual no cualificado	Empleo	Temporal	Mujer	España	1	1	1	RÈgimen general	1096	Temporal	1096	45	1096	No manual no cualificado	482.9	UE-28	45-54
10347Z0EB440100	2013	2013	5	Comun	Otros sÌntomas	RÈgimen general	No manual no cualificado	Empleo	Fijo	Mujer	España	2	2	2	RÈgimen general	1096	Permanente	1096	14	1096	No manual no cualificado	R10.4	UE-28	35-44
10347Z0EB440100	2014	2014	9	Comun	Mentales	RÈgimen general	No manual no cualificado	Empleo	Fijo	Mujer	España	2	2	2	RÈgimen general	1096	Permanente	1096	14	1096	No manual no cualificado	\N	UE-28	35-44
10347Z0EB670100	2014	2014	1	Comun	Respiratorias	RÈgimen general	Manual cualificado	Empleo	Fijo	Mujer	España	2	2	2	RÈgimen general	12	Permanente	12		12	Manual cualificado	\N	UE-28	45-54
10347Z0EB670100	2014	2014	1	Comun	MusculoesquelÈticas	RÈgimen general	Manual cualificado	Empleo	Fijo	Mujer	España	2	2	2	RÈgimen general	12	Permanente	12		12	Manual cualificado	\N	UE-28	45-54
10348B0V0670100						RÈgimen general		Empleo	Fijo	Mujer	España	0	0	0	RÈgimen general	0	Permanente	916		916	No manual no cualificado		UE-28	45-54
10348C0V0560100						RÈgimen general	No manual no cualificado	Empleo	Temporal	Mujer	España	0	0	0	RÈgimen general	826	Permanente	473		839	No manual no cualificado		UE-28
10348D0VH740100	2012	2012	48	Comun	Neoplasias	RÈgimen general	No manual no cualificado	Empleo	Fijo	Mujer	España	1	1	1	RÈgimen general	1096	Permanente	1096	48	1096	No manual no cualificado	D27	UE-28	35-44
10348E0QF540100						RÈgimen general	No manual no cualificado	Empleo	Temporal	Mujer	España	0	0	0	RÈgimen general	587	Temporal	738		738	No manual no cualificado		UE-28	25-34
10348F0EB410100	2013	2013	7	Comun	MusculoesquelÈticas	RÈgimen general	Manual cualificado	Empleo	Temporal	Mujer	España	1	1	1	RÈgimen general	500	Temporal	500	7	500	Manual cualificado	M25.5	UE-28	45-54
10348G0V0730100						RÈgimen general	No manual no cualificado	Empleo	Fijo	Mujer	España	0	0	0	RÈgimen general	1096	Permanente	1096		1096	No manual no cualificado		UE-28	35-44
10348G0VH520100	2012	2012	4	Comun	Digestivas	RÈgimen general	No manual no cualificado	Empleo	Fijo	Mujer	España	3	3	3	RÈgimen general	1096	Permanente	1096	69	1096	No manual no cualificado	K60.0	UE-28	35-44
10348G0VH520100	2013	2014	63	Comun	Cardiovasculares	RÈgimen general	No manual no cualificado	Empleo	Fijo	Mujer	España	3	3	3	RÈgimen general	1096	Permanente	1096	69	1096	No manual no cualificado	I84.9	UE-28	35-44
10348G0VH520100	2014	2014	2	Comun	Infecciosas	RÈgimen general	No manual no cualificado	Empleo	Fijo	Mujer	España	3	3	3	RÈgimen general	1096	Permanente	1096	69	1096	No manual no cualificado	\N	UE-28	35-44
10348H0EB710100	2013	2013	11	Comun	Respiratorias	RÈgimen general	No manual no cualificado	Empleo	Fijo	Mujer	España	1	1	1	RÈgimen general	1096	Permanente	1096	11	1096	No manual no cualificado	J18.9	UE-28	35-44
10348H0QF410100						RÈgimen general	No manual cualificado	Empleo	Fijo	Mujer	España	0	0	0	RÈgimen general	1096	Permanente	1096		1096	No manual cualificado		UE-28	45-54
10348J0VH410100						RÈgimen general	No manual no cualificado	Empleo	Fijo	Mujer	España	0	0	0	RÈgimen general	1096	Permanente	1096		1096	No manual no cualificado		UE-28	45-54
10348L0EB570100						RÈgimen general	Manual cualificado	Empleo	Temporal	Mujer	España	0	0	0	RÈgimen general	229	Temporal	229		229	Manual cualificado		UE-28
10348L0QF500100						RÈgimen general	No manual no cualificado	Empleo	Fijo	Mujer	España	0	0	0	RÈgimen general	822	Permanente	822		822	No manual no cualificado		UE-28	45-54
10348L0VH720100	2014	2014	85	Comun	MusculoesquelÈticas	RÈgimen general	No manual cualificado	Empleo	Fijo	Mujer	España	2	2	2	RÈgimen general	1079	Permanente	1079	123	1079	No manual cualificado	\N	UE-28	35-44
10348L0VH720100	2014	2014	38	Comun	Lesiones y envenenamiento	RÈgimen general	No manual cualificado	Empleo	Fijo	Mujer	España	2	2	2	RÈgimen general	1079	Permanente	1079	123	1079	No manual cualificado	\N	UE-28	35-44
10348M0EB690100						AutÛnomos		Empleo		Mujer	España	0	0	0	RÈgimen general	1096	Permanente	1096		1096	No manual cualificado		UE-28	35-44
10348N0QF560100						RÈgimen general	Manual cualificado	Empleo	Temporal	Mujer	España	0	0	0	RÈgimen general	248	Permanente	415		652	No manual no cualificado		UE-28
10348N0VH550100	2012	2012	7	Comun	Otros sÌntomas	RÈgimen general	No manual no cualificado	Empleo	Temporal	Mujer	España	2	2	1	RÈgimen general	378	Temporal	542	7	542	Manual cualificado	R52.9	UE-28	25-34
10348N0VH550100	2013			Comun	Embarazo	RÈgimen general	No manual no cualificado	Empleo	Temporal	Mujer	España	2	2	1	RÈgimen general	378	Temporal	542	7	542	Manual cualificado		UE-28	25-34
10348P0EB730100	2013	2013	6	Comun	MusculoesquelÈticas	RÈgimen general	No manual cualificado	Empleo	Fijo	Mujer	España	5	5	5	RÈgimen general	1096	Permanente	1096	25	1096	No manual cualificado	M54.4	UE-28	35-44
10348P0EB730100	2013	2013	9	Comun	Respiratorias	RÈgimen general	No manual cualificado	Empleo	Fijo	Mujer	España	5	5	5	RÈgimen general	1096	Permanente	1096	25	1096	No manual cualificado	J11.1	UE-28	35-44
10348P0EB730100	2013	2013	3	Comun	MusculoesquelÈticas	RÈgimen general	No manual cualificado	Empleo	Fijo	Mujer	España	5	5	5	RÈgimen general	1096	Permanente	1096	25	1096	No manual cualificado	M54.5	UE-28	35-44
10348P0EB730100	2014	2014	5	Comun	MusculoesquelÈticas	RÈgimen general	No manual cualificado	Empleo	Fijo	Mujer	España	5	5	5	RÈgimen general	1096	Permanente	1096	25	1096	No manual cualificado	\N	UE-28	35-44
10348P0EB730100	2014	2014	2	Comun	Infecciosas	RÈgimen general	No manual cualificado	Empleo	Fijo	Mujer	España	5	5	5	RÈgimen general	1096	Permanente	1096	25	1096	No manual cualificado	\N	UE-28	35-44
10348P0QF430100	2012	2012	2	Comun	Missing	RÈgimen general	Manual cualificado	Empleo	Fijo	Mujer	España	6	6	6	RÈgimen general	1096	Permanente	1096	49	1096	Manual cualificado	73	UE-28	35-44
10348P0QF430100	2012	2012	1	Comun	MusculoesquelÈticas	RÈgimen general	Manual cualificado	Empleo	Fijo	Mujer	España	6	6	6	RÈgimen general	1096	Permanente	1096	49	1096	Manual cualificado	724.2	UE-28	35-44
10348P0QF430100	2012	2012	5	Comun	MusculoesquelÈticas	RÈgimen general	Manual cualificado	Empleo	Fijo	Mujer	España	6	6	6	RÈgimen general	1096	Permanente	1096	49	1096	Manual cualificado	724.2	UE-28	35-44
10348P0QF430100	2012	2012	5	Comun	MusculoesquelÈticas	RÈgimen general	Manual cualificado	Empleo	Fijo	Mujer	España	6	6	6	RÈgimen general	1096	Permanente	1096	49	1096	Manual cualificado	M54.5	UE-28	35-44
10348P0QF430100	2013	2013	3	Comun	Respiratorias	RÈgimen general	Manual cualificado	Empleo	Fijo	Mujer	España	6	6	6	RÈgimen general	1096	Permanente	1096	49	1096	Manual cualificado	J00	UE-28	35-44
10348P0QF430100	2014	2014	33	Comun	Neoplasias	RÈgimen general	Manual cualificado	Empleo	Fijo	Mujer	España	6	6	6	RÈgimen general	1096	Permanente	1096	49	1096	Manual cualificado	\N	UE-28	35-44
10348P0V0400100						RÈgimen general	Manual cualificado	Empleo	Fijo	Mujer	España	0	0	0	RÈgimen general	1096	Permanente	1096		1096	Manual cualificado		UE-28	45-54
10348P0VH420100						RÈgimen general	No manual cualificado	Empleo	Fijo	Mujer	España	0	0	0	RÈgimen general	1096	Permanente	1096		1096	No manual cualificado		UE-28	35-44
10348R0V0690100						RÈgimen general	No manual no cualificado	Empleo	Fijo	Mujer	España	0	0	0	RÈgimen general	1096	Permanente	1096		1096	No manual no cualificado		UE-28	35-44
10348R0VH710100						RÈgimen general	Manual cualificado	Empleo	Temporal	Mujer	España	0	0	0	RÈgimen general	183	Temporal	183		183	Manual cualificado		UE-28	35-44
10348S0EB440100	2013	2013	35	Comun	Embarazo	RÈgimen general	No manual no cualificado	Empleo	Fijo	Mujer	España	1	1	1	RÈgimen general	954	Permanente	954	35	954	No manual no cualificado	O26	UE-28	35-44
10348V0QF550100	2012	2012	106	Comun	Lesiones y envenenamiento	RÈgimen general	Manual no cualificado	Empleo	Temporal	Mujer	España	1	1	1	RÈgimen general	351	Temporal	351		351	Manual no cualificado	844.2	UE-28	25-34
10348X0EB450100	2012	2012	2	Comun	Infecciosas	RÈgimen general	No manual no cualificado	Empleo	Fijo	Mujer	España	3	3	3	RÈgimen general	1096	Permanente	1096	6	1096	No manual no cualificado	A09	UE-28	25-34
10348X0EB450100	2013	2013	2	Comun	MusculoesquelÈticas	RÈgimen general	No manual no cualificado	Empleo	Fijo	Mujer	España	3	3	3	RÈgimen general	1096	Permanente	1096	6	1096	No manual no cualificado	M54.5	UE-28	25-34
10348X0EB450100	2014	2014	2	Comun	MusculoesquelÈticas	RÈgimen general	No manual no cualificado	Empleo	Fijo	Mujer	España	3	3	3	RÈgimen general	1096	Permanente	1096	6	1096	No manual no cualificado	\N	UE-28	25-34
10348Y0EB550100						RÈgimen general	No manual no cualificado	Empleo	Temporal	Mujer	España	0	0	0	RÈgimen general	374	Temporal	374		374	No manual no cualificado		UE-28	25-34
10348Y0QF710100	2014	2014	4	Comun	Respiratorias	RÈgimen general	No manual no cualificado	Empleo	Fijo	Mujer	España	1	1	1	RÈgimen general	1096	Permanente	1096	4	1096	No manual no cualificado	\N	UE-28	35-44
10348Y0V0680100	2013	2013	2	Comun	Infecciosas	RÈgimen general	No manual cualificado	Empleo	Fijo	Mujer	España	2	2	2	RÈgimen general	1096	Permanente	1096	5	1096	No manual cualificado	A09	UE-28	45-54
10348Y0V0680100	2014	2014	3	Comun	Respiratorias	RÈgimen general	No manual cualificado	Empleo	Fijo	Mujer	España	2	2	2	RÈgimen general	1096	Permanente	1096	5	1096	No manual cualificado	\N	UE-28	45-54
10348Y0VH700100						RÈgimen general	No manual no cualificado	Empleo	Fijo	Mujer	España	0	0	0	RÈgimen general	1096	Permanente	1096		1096	No manual no cualificado		UE-28	35-44
10348Z0QF510100						RÈgimen general	No manual no cualificado	Empleo	Fijo	Mujer	España	0	0	0	RÈgimen general	1096	Permanente	1096		1096	No manual no cualificado		UE-28	35-44
10349C0QF500100	2013			Comun	Neoplasias	RÈgimen general	No manual no cualificado	Empleo	Fijo	Mujer	España	1	1	0	RÈgimen general	1096	Permanente	1096		1096	No manual no cualificado		UE-28	45-54
10349D0V0630100						RÈgimen general	No manual no cualificado	Empleo	Fijo	Mujer	España	0	0	0	RÈgimen general	1096	Permanente	1096		1096	No manual no cualificado		UE-28	35-44
10349F0QF710100	2013	2013	54	Comun	Lesiones y envenenamiento	RÈgimen general	No manual no cualificado	Empleo	Temporal	Mujer	España	1	1	1	RÈgimen general	1095	Permanente	610	54	1095	No manual no cualificado	T14.2	UE-28	35-44
10349F0V0450100	2013	2013	5	Comun	Infecciosas	AutÛnomos		Empleo		Mujer	España	1	1	1	RÈgimen general	850	Permanente	850	5	850	No manual cualificado	B34.9	UE-28	25-34
10349G0VH430100						RÈgimen general	No manual cualificado	Empleo	Fijo	Mujer	España	0	0	0	RÈgimen general	1096	Permanente	1096		1096	No manual cualificado		UE-28	35-44
10349H0QF550100	2012	2012	19	Comun	Embarazo	RÈgimen general	No manual cualificado	Empleo	Temporal	Mujer	España	3	3	3	RÈgimen general	1096	Temporal	1096	52	1096	No manual cualificado	O46.9	UE-28	25-34
10349H0QF550100	2013	2013	25	Comun	MusculoesquelÈticas	RÈgimen general	No manual cualificado	Empleo	Temporal	Mujer	España	3	3	3	RÈgimen general	1096	Temporal	1096	52	1096	No manual cualificado	M54.5	UE-28	25-34
10349H0QF550100	2014	2014	8	Comun	Respiratorias	RÈgimen general	No manual cualificado	Empleo	Temporal	Mujer	España	3	3	3	RÈgimen general	1096	Temporal	1096	52	1096	No manual cualificado	\N	UE-28	25-34
10349J0V0530100						RÈgimen general	No manual cualificado	Empleo	Temporal	Mujer		0	0	0	RÈgimen general	355	Permanente	317		355	No manual cualificado			35-44
10349J0VH550100	2012	2012	9	Comun	MusculoesquelÈticas	RÈgimen general	No manual no cualificado	Empleo	Fijo	Mujer	España	1	1	1	RÈgimen general	1096	Permanente	1096	9	1096	No manual no cualificado	M65.8	UE-28	25-34
10349K0EB430100						RÈgimen general	No manual no cualificado	Empleo	Fijo	Mujer	España	0	0	0	RÈgimen general	720	Permanente	720		720	No manual no cualificado		UE-28	35-44
10349K0V0560100	2014	2014	13	Comun	Embarazo	RÈgimen general	No manual no cualificado	Empleo	Temporal	Mujer	España	1	1	1	RÈgimen general	611	Temporal	738	13	738	No manual no cualificado	\N	UE-28	25-34
10349L0EB710100						RÈgimen general	No manual no cualificado	Empleo	Temporal	Mujer	España	0	0	0	RÈgimen general	1096	Temporal	1096		1096	No manual no cualificado		UE-28	35-44
10349L0QF410100	2012	2012	4	Comun	Respiratorias	RÈgimen general	No manual cualificado	Empleo	Fijo	Mujer	España	3	3	3	RÈgimen general	1096	Permanente	1096	9	1096	No manual cualificado	460	UE-28	45-54
10349L0QF410100	2013	2013	2	Comun	Respiratorias	RÈgimen general	No manual cualificado	Empleo	Fijo	Mujer	España	3	3	3	RÈgimen general	1096	Permanente	1096	9	1096	No manual cualificado	460	UE-28	45-54
10349L0QF410100	2013	2013	3	Comun	MusculoesquelÈticas	RÈgimen general	No manual cualificado	Empleo	Fijo	Mujer	España	3	3	3	RÈgimen general	1096	Permanente	1096	9	1096	No manual cualificado	724.2	UE-28	45-54
10349M0V0730100	2013	2013	5	Comun	Respiratorias	RÈgimen general	No manual no cualificado	Empleo	Fijo	Mujer	España	4	4	4	RÈgimen general	1097	Permanente	1097	15	1097	No manual no cualificado	J02	UE-28	25-34
10349M0V0730100	2014	2014	5	Comun	Digestivas	RÈgimen general	No manual no cualificado	Empleo	Fijo	Mujer	España	4	4	4	RÈgimen general	1097	Permanente	1097	15	1097	No manual no cualificado	\N	UE-28	25-34
10349M0V0730100	2014	2014	2	Comun	Embarazo	RÈgimen general	No manual no cualificado	Empleo	Fijo	Mujer	España	4	4	4	RÈgimen general	1097	Permanente	1097	15	1097	No manual no cualificado	\N	UE-28	25-34
10349M0V0730100	2014	2014	3	Comun	Embarazo	RÈgimen general	No manual no cualificado	Empleo	Fijo	Mujer	España	4	4	4	RÈgimen general	1097	Permanente	1097	15	1097	No manual no cualificado	\N	UE-28	25-34
10349N0QF700100						RÈgimen general	No manual no cualificado	Empleo	Fijo	Mujer	España	0	0	0	RÈgimen general	1096	Permanente	1096		1096	No manual no cualificado		UE-28	35-44
10349N0V0670100	2012	2012	34	Comun	Cardiovasculares	RÈgimen general	No manual no cualificado	Empleo	Fijo	Mujer	España	1	1	1	RÈgimen general	1096	Permanente	1096	34	1096	No manual no cualificado	I83.9	UE-28	45-54
10349N0VH690100						RÈgimen general	No manual no cualificado	Empleo	Fijo	Mujer	España	0	0	0	RÈgimen general	1096	Permanente	1096		1096	No manual no cualificado		UE-28	35-44
10349P0EB410100	2012	2012	8	Comun	Infecciosas	RÈgimen general	No manual no cualificado	Empleo	Fijo	Mujer	España	1	1	1	RÈgimen general	1096	Permanente	1096	8	1096	No manual no cualificado	B34	UE-28	45-54
10349P0V0540100						RÈgimen general	No manual cualificado	Empleo	Fijo	Mujer	España	0	0	0	RÈgimen general	1093	Permanente	1093		1093	No manual cualificado		UE-28	25-34
10349R0QF630100						RÈgimen general	No manual cualificado	Empleo	Fijo	Mujer	España	0	0	0	RÈgimen general	1096	Permanente	1096		1096	No manual cualificado		UE-28	25-34
10349S0QF510100						RÈgimen general	No manual cualificado	Empleo	Fijo	Mujer	España	0	0	0	RÈgimen general	1096	Permanente	1096		1096	No manual cualificado		UE-28	35-44
10349S0QF740100						RÈgimen general	No manual no cualificado	Empleo	Fijo	Mujer	España	0	0	0	RÈgimen general	1096	Permanente	1096		1096	No manual no cualificado		UE-28	25-34
10349S0VH500100	2012	2012	7	Comun	Sangre	RÈgimen general	No manual cualificado	Empleo	Fijo	Mujer	España	1	1	1	RÈgimen general	1096	Permanente	1096	7	1096	No manual cualificado	D50.9	UE-28	45-54
10349T0V0510100	2012	2012	32	Comun	Mentales	RÈgimen general	Manual cualificado	Empleo	Fijo	Mujer	España	1	1	1	RÈgimen general	1096	Permanente	1096	32	1096	Manual cualificado	F41.9	UE-28	35-44
10349V0EB530100	2014	2014	1	Comun	Digestivas	RÈgimen general	No manual cualificado	Empleo	Fijo	Mujer	España	1	1	1	RÈgimen general	1097	Permanente	1097	1	1097	No manual cualificado	\N	UE-28	35-44
10349V0V0430100						RÈgimen general	No manual no cualificado	Empleo	Fijo	Mujer	España	0	0	0	RÈgimen general	1096	Permanente	1096		1096	No manual no cualificado		UE-28	35-44
10349W0V0690100						RÈgimen general	Manual no cualificado	Empleo	Temporal	Mujer	España	0	0	0	RÈgimen general	87	Temporal	87		87	Manual no cualificado		UE-28	35-44
10349X0QF520100						RÈgimenes especiales		Empleo		Mujer	España	0	0	0	RÈgimen general	0	Permanente	945		945	No manual cualificado		UE-28	35-44
10349X0VH740100	2014	2014	18	Comun	Embarazo	RÈgimen general	No manual no cualificado	Empleo	Fijo	Mujer	España	1	1	1	RÈgimen general	1096	Permanente	1096	18	1096	No manual no cualificado	\N	UE-28	25-34
10349Z0QF420100	2012	2012	1	Comun	Cauas externas	RÈgimen general	No manual no cualificado	Empleo	Fijo	Mujer	España	5	5	5	RÈgimen general	1096	Permanente	1096	37	1096	No manual no cualificado	Y83.9	UE-28	35-44
10349Z0QF420100	2013	2013	1	Comun	Otros sÌntomas	RÈgimen general	No manual no cualificado	Empleo	Fijo	Mujer	España	5	5	5	RÈgimen general	1096	Permanente	1096	37	1096	No manual no cualificado	R11	UE-28	35-44
10349Z0QF420100	2014	2014	4	Comun	Respiratorias	RÈgimen general	No manual no cualificado	Empleo	Fijo	Mujer	España	5	5	5	RÈgimen general	1096	Permanente	1096	37	1096	No manual no cualificado	\N	UE-28	35-44
10349Z0QF420100	2014	2014	4	Comun	MusculoesquelÈticas	RÈgimen general	No manual no cualificado	Empleo	Fijo	Mujer	España	5	5	5	RÈgimen general	1096	Permanente	1096	37	1096	No manual no cualificado	\N	UE-28	35-44
10349Z0QF420100	2014	2014	27	Comun	Lesiones y envenenamiento	RÈgimen general	No manual no cualificado	Empleo	Fijo	Mujer	España	5	5	5	RÈgimen general	1096	Permanente	1096	37	1096	No manual no cualificado	\N	UE-28	35-44
10349Z0V0390100						RÈgimen general	No manual no cualificado	Empleo	Fijo	Mujer	España	0	0	0	RÈgimen general	1096	Permanente	1096		1096	No manual no cualificado		UE-28	45-54
10350A0V0330100	2012			Comun	Lesiones y envenenamiento	RÈgimen general	No manual cualificado	Empleo	Temporal	Mujer	España	1	1	0	RÈgimen general	425	Temporal	425		425	No manual cualificado		UE-28	25-34
10350A0VH120100	2013	2013	2	Comun	Embarazo	RÈgimen general	No manual no cualificado	Empleo	Fijo	Mujer	España	3	3	3	RÈgimen general	1096	Permanente	1096	87	1096	No manual no cualificado	O03.9	UE-28	35-44
10350A0VH120100	2014	2014	4	Comun	Cardiovasculares	RÈgimen general	No manual no cualificado	Empleo	Fijo	Mujer	España	3	3	3	RÈgimen general	1096	Permanente	1096	87	1096	No manual no cualificado	\N	UE-28	35-44
10350A0VH120100	2014	2014	81	Comun	Cardiovasculares	RÈgimen general	No manual no cualificado	Empleo	Fijo	Mujer	España	3	3	3	RÈgimen general	1096	Permanente	1096	87	1096	No manual no cualificado	\N	UE-28	35-44
10350E0EB070100	2013	2013	3	Comun	Respiratorias	RÈgimen general	Manual no cualificado	Empleo	Temporal	Mujer	España	3	3	3	RÈgimen general	452	Permanente	452	10	889	Manual cualificado	487.1	UE-28	35-44
10350E0EB070100	2014	2014	3	Comun	Infecciosas	RÈgimen general	Manual no cualificado	Empleo	Temporal	Mujer	España	3	3	3	RÈgimen general	452	Permanente	452	10	889	Manual cualificado	\N	UE-28	35-44
10350E0EB070100	2014	2014	4	Comun	Respiratorias	RÈgimen general	Manual no cualificado	Empleo	Temporal	Mujer	España	3	3	3	RÈgimen general	452	Permanente	452	10	889	Manual cualificado	\N	UE-28	35-44
10350F0QF030100	2012	2012	6	Comun	MusculoesquelÈticas	RÈgimen general	No manual no cualificado	Empleo	Fijo	Mujer	España	4	4	4	RÈgimen general	1096	Permanente	1096	18	1096	No manual no cualificado	M72.2	UE-28	25-34
10350F0QF030100	2013	2013	2	Comun	Respiratorias	RÈgimen general	No manual no cualificado	Empleo	Fijo	Mujer	España	4	4	4	RÈgimen general	1096	Permanente	1096	18	1096	No manual no cualificado	J00	UE-28	25-34
10350F0QF030100	2013	2013	8	Comun	Respiratorias	RÈgimen general	No manual no cualificado	Empleo	Fijo	Mujer	España	4	4	4	RÈgimen general	1096	Permanente	1096	18	1096	No manual no cualificado	J00	UE-28	25-34
10350F0QF030100	2013	2013	2	Comun	MusculoesquelÈticas	RÈgimen general	No manual no cualificado	Empleo	Fijo	Mujer	España	4	4	4	RÈgimen general	1096	Permanente	1096	18	1096	No manual no cualificado	M79.6	UE-28	25-34
10350G0EB060100						RÈgimen general	No manual no cualificado	Empleo	Fijo	Mujer	España	0	0	0	RÈgimen general	1096	Permanente	1096		1096	No manual no cualificado		UE-28	35-44
10350J0V0080100						RÈgimen general	Manual no cualificado	Empleo	Temporal	Mujer	España	0	0	0	RÈgimen general	195	Temporal	195		195	Manual no cualificado		UE-28	25-34
10350K0V0340100						RÈgimen general	Manual cualificado	Empleo	Temporal	Mujer	España	0	0	0	RÈgimen general	1067	Permanente	727		1067	Manual cualificado		UE-28
10350M0V0970100	2014	2014	3	Comun	Infecciosas	RÈgimen general	No manual no cualificado	Empleo	Temporal	Mujer	Resto Centro/Sudamérica	1	1	1	RÈgimen general	31	Temporal	130		130	No manual no cualificado	\N	Otros
10350P0V0320100						RÈgimen general	No manual no cualificado	Empleo	Temporal	Mujer	España	0	0	0	RÈgimen general	126	Temporal	208		208	No manual no cualificado		UE-28
10350R0EB480100	2012	2012	70	Comun	Embarazo	RÈgimen general	No manual no cualificado	Empleo	Temporal	Mujer	España	1	1	1	RÈgimen general	234	Temporal	210	70	234	No manual no cualificado	O26	UE-28	25-34
10350S0V0030100	2012	2012	4	Comun	Sistema Nervioso	RÈgimen general	No manual no cualificado	Empleo	Fijo	Mujer	España	1	1	1	RÈgimen general	1096	Permanente	1096	4	1096	No manual no cualificado	G43	UE-28	25-34
10350T0VH080100	2012	2012	81	Comun	MusculoesquelÈticas	RÈgimen general	Manual no cualificado	Empleo	Fijo	Mujer	España	3	3	1	RÈgimen general	415	Permanente	415	81	415	Manual no cualificado	M77.1	UE-28	35-44
10350T0VH080100	2012			Comun	MusculoesquelÈticas	RÈgimen general	Manual no cualificado	Empleo	Fijo	Mujer	España	3	3	1	RÈgimen general	415	Permanente	415	81	415	Manual no cualificado		UE-28	35-44
10350T0VH080100	2014	2014	24	Comun	Respiratorias	RÈgimen general	Manual no cualificado	Empleo	Fijo	Mujer	España	3	3	1	RÈgimen general	415	Permanente	415	81	415	Manual no cualificado	\N	UE-28	35-44
10350T0VH310100	2012	2012	46	Comun	MusculoesquelÈticas	RÈgimen general	Manual no cualificado	Empleo	Fijo	Mujer	España	2	2	2	RÈgimen general	1096	Permanente	1096	89	1096	Manual no cualificado	M23.3	UE-28	25-34
10350T0VH310100	2014	2014	43	Comun	Lesiones y envenenamiento	RÈgimen general	Manual no cualificado	Empleo	Fijo	Mujer	España	2	2	2	RÈgimen general	1096	Permanente	1096	89	1096	Manual no cualificado	\N	UE-28	25-34
10350X0QF070100	2012	2012	2	Comun	Infecciosas	RÈgimen general	No manual no cualificado	Empleo	Fijo	Mujer	España	1	1	1	RÈgimen general	1096	Permanente	1096	2	1096	No manual no cualificado	B34.9	UE-28	35-44
10350X0VH060100						RÈgimen general	No manual cualificado	Empleo	Fijo	Mujer	España	0	0	0	RÈgimen general	1096	Permanente	1096		1096	No manual cualificado		UE-28	35-44
10351A0VH030100						RÈgimen general	No manual no cualificado	Empleo	Fijo	Mujer	España	0	0	0	RÈgimen general	327	Temporal	276		414	No manual no cualificado		UE-28	25-34
10351C0EB030100						RÈgimen general	No manual no cualificado	Empleo	Fijo	Mujer	España	0	0	0	RÈgimen general	1096	Permanente	1096		1096	No manual no cualificado		UE-28	25-34
10351D0EB650100						RÈgimen general	No manual no cualificado	Empleo	Temporal	Mujer	España	0	0	0	RÈgimen general	356	Temporal	356		356	No manual no cualificado		UE-28
10351D0QF120100						RÈgimen general	No manual no cualificado	Empleo	Fijo	Mujer	España	0	0	0	RÈgimen general	1096	Permanente	1096		1096	No manual no cualificado		UE-28	35-44
10351D0VH340100						RÈgimen general	No manual no cualificado	Empleo	Fijo	Mujer	España	0	0	0	RÈgimen general	1096	Permanente	1096		1096	No manual no cualificado		UE-28	25-34
10351H0EB310100						RÈgimen general	Manual cualificado	Empleo	Fijo	Mujer	España	0	0	0	RÈgimen general	610	Permanente	610		944	Manual cualificado		UE-28
10351L0V0070100	2013	2013	7	Comun	Otros sÌntomas	RÈgimen general	Manual cualificado	Empleo	Fijo	Mujer	España	2	2	2	RÈgimen general	335	Permanente	297	15	514	Manual cualificado	R10.4	UE-28	25-34
10351L0V0070100	2013	2013	8	Comun	MusculoesquelÈticas	RÈgimen general	Manual cualificado	Empleo	Fijo	Mujer	España	2	2	2	RÈgimen general	335	Permanente	297	15	514	Manual cualificado	M54.2	UE-28	25-34
10351M0EB060100						RÈgimen general	No manual no cualificado	Empleo	Fijo	Mujer	España	0	0	0	RÈgimen general	1096	Permanente	1096		1096	No manual no cualificado		UE-28	25-34
10351M0V0650100						RÈgimen general	Manual cualificado	Empleo	Fijo	Mujer	España	0	0	0	RÈgimen general	272	Temporal	293		384	Manual no cualificado		UE-28	25-34
10351N0EB460100	2014	2014	12	Comun	Cardiovasculares	RÈgimen general	No manual no cualificado	Empleo	Fijo	Mujer	España	1	1	1	RÈgimen general	925	Permanente	925	12	925	No manual no cualificado	\N	UE-28	25-34
10351P0EB330100						RÈgimen general	No manual no cualificado	Empleo	Fijo	Mujer	España	0	0	0	RÈgimen general	1096	Permanente	1096		1096	No manual no cualificado		UE-28	25-34
10351Q0QF060100	2013	2013	1	Comun	Respiratorias	RÈgimen general	Manual no cualificado	Empleo	Fijo	Mujer	España	3	3	3	RÈgimen general	1003	Permanente	1003	62	1003	Manual no cualificado	J02.9	UE-28	35-44
10351Q0QF060100	2014	2014	5	Comun	MusculoesquelÈticas	RÈgimen general	Manual no cualificado	Empleo	Fijo	Mujer	España	3	3	3	RÈgimen general	1003	Permanente	1003	62	1003	Manual no cualificado	\N	UE-28	35-44
10351Q0QF060100	2014	2014	56	Comun	Lesiones y envenenamiento	RÈgimen general	Manual no cualificado	Empleo	Fijo	Mujer	España	3	3	3	RÈgimen general	1003	Permanente	1003	62	1003	Manual no cualificado	\N	UE-28	35-44
10351Q0QF290100	2014	2014	6	Comun	Respiratorias	RÈgimen general	No manual no cualificado	Empleo	Fijo	Mujer	España	1	1	1	RÈgimen general	1096	Permanente	1096	6	1096	No manual no cualificado	\N	UE-28	25-34
10351R0V0060100	2014	2014	106	Comun	Embarazo	RÈgimen general	No manual no cualificado	Empleo	Fijo	Mujer	España	2	2	1	RÈgimen general	1096	Permanente	1096	106	1096	No manual no cualificado	\N	UE-28	25-34
10351R0V0060100	2014			Comun	Otros sÌntomas	RÈgimen general	No manual no cualificado	Empleo	Fijo	Mujer	España	2	2	1	RÈgimen general	1096	Permanente	1096	106	1096	No manual no cualificado		UE-28	25-34
10351R0V0290100						RÈgimen general	No manual cualificado	Empleo	Fijo	Mujer		0	0	0	RÈgimen general	328	Permanente	328		328	No manual cualificado			25-34
10351R0VH310100	2013	2013	3	Comun	Genito-urinarias	RÈgimen general	No manual no cualificado	Empleo	Temporal	Mujer	España	1	1	1	RÈgimen general	210	Temporal	229	3	229	No manual no cualificado	N92.0	UE-28
10351S0VH650100						RÈgimen general	Manual no cualificado	Empleo	Temporal	Mujer	España	0	0	0	RÈgimen general	60	Temporal	60		60	Manual no cualificado		UE-28
10351T0QF920100						RÈgimen general	No manual no cualificado	Empleo	Temporal	Mujer	Resto Europa	0	0	0	RÈgimen general	91	Temporal	91		91	No manual no cualificado		Otros
10351Y0QF080100						RÈgimen general	Manual cualificado	Empleo	Temporal	Mujer	España	0	0	0	RÈgimen general	216	Permanente	216		330	No manual no cualificado		UE-28	25-34
10351Y0VH070100	2013	2013	2	Comun	Respiratorias	RÈgimen general	Manual cualificado	Empleo	Fijo	Mujer	España	1	1	1	RÈgimen general	1096	Permanente	1096	2	1096	Manual cualificado	J00	UE-28	25-34
10351Z0V0080100	2013	2013	6	Comun	Digestivas	RÈgimen general	No manual no cualificado	Empleo	Fijo	Mujer	España	3	3	3	RÈgimen general	852	Permanente	1072	193	1072	No manual no cualificado	K52.9	UE-28	25-34
10351Z0V0080100	2013	2013	50	Comun	Cardiovasculares	RÈgimen general	No manual no cualificado	Empleo	Fijo	Mujer	España	3	3	3	RÈgimen general	852	Permanente	1072	193	1072	No manual no cualificado	I95	UE-28	25-34
10351Z0V0080100	2013	2013	137	Comun	MusculoesquelÈticas	RÈgimen general	No manual no cualificado	Empleo	Fijo	Mujer	España	3	3	3	RÈgimen general	852	Permanente	1072	193	1072	No manual no cualificado	M54.5	UE-28	25-34
10351Z0V0310100	2012	2012	10	Comun	Lesiones y envenenamiento	RÈgimen general	Manual no cualificado	Empleo	Temporal	Mujer	España	1	1	1	RÈgimen general	156	Temporal	255	10	394	Manual cualificado	S93.4	UE-28
10351Z0VH330100	2013	2013	12	Comun	Mentales	RÈgimen general	No manual no cualificado	Empleo	Fijo	Mujer	España	1	1	1	RÈgimen general	551	Permanente	551	12	551	No manual no cualificado	300.9	UE-28	25-34
10352C0QF330100						RÈgimen general	No manual no cualificado	Empleo	Temporal	Mujer	España	0	0	0	RÈgimen general	170	Temporal	170		170	No manual no cualificado		UE-28	25-34
10352C0V0070100	2012	2012	8	Comun	Lesiones y envenenamiento	RÈgimen general	Manual cualificado	Empleo	Temporal	Mujer	España	1	1	1	RÈgimen general	246	Temporal	307	8	307	Manual cualificado	T14.0	UE-28	35-44
10352D0QF030100	2014	2014	2	Comun	Infecciosas	RÈgimen general	No manual cualificado	Empleo	Temporal	Mujer	España	1	1	1	RÈgimen general	386	Temporal	391		411	No manual cualificado	\N	UE-28	25-34
10352F0QF080100						RÈgimen general	No manual no cualificado	Empleo	Temporal	Mujer	España	0	0	0	RÈgimen general	701	Permanente	699		919	No manual no cualificado		UE-28
10352G0EB340100						RÈgimen general	Manual cualificado	Empleo	Temporal	Mujer	España	0	0	0	RÈgimen general	161	Temporal	251		251	No manual no cualificado		UE-28	25-34
10352H0QF150100	2013	2013	56	Comun	MusculoesquelÈticas	RÈgimen general	Manual no cualificado	Empleo	Temporal	Mujer	España	1	1	1	RÈgimen general	388	Permanente	388	56	655	Manual cualificado	724.3	UE-28	35-44
10352H0V0120100	2013	2013	5	Comun	MusculoesquelÈticas	RÈgimen general	Manual no cualificado	Empleo	Fijo	Mujer	España	3	3	3	RÈgimen general	1096	Permanente	1096	19	1096	Manual no cualificado	M54.4	UE-28	35-44
10352H0V0120100	2013	2013	12	Comun	MusculoesquelÈticas	RÈgimen general	Manual no cualificado	Empleo	Fijo	Mujer	España	3	3	3	RÈgimen general	1096	Permanente	1096	19	1096	Manual no cualificado	M13.9	UE-28	35-44
10352H0V0120100	2014	2014	2	Comun	MusculoesquelÈticas	RÈgimen general	Manual no cualificado	Empleo	Fijo	Mujer	España	3	3	3	RÈgimen general	1096	Permanente	1096	19	1096	Manual no cualificado	\N	UE-28	35-44
10352H0VH830100						RÈgimen general	Manual cualificado	Empleo	Temporal	Mujer	España	0	0	0	RÈgimen general	98	Temporal	112		112	No manual no cualificado		UE-28
10352K0EB030100						RÈgimen general	Manual cualificado	Empleo	Temporal	Mujer	España	0	0	0	RÈgimen general	192	Temporal	192		192	Manual cualificado		UE-28	25-34
10352M0VH120100						RÈgimen general	No manual no cualificado	Empleo	Temporal	Mujer	España	0	0	0	RÈgimen general	544	Temporal	575		575	No manual no cualificado		UE-28	35-44
10352N0EB830100						RÈgimen general	Manual cualificado	Empleo	Fijo	Mujer	Resto Centro/Sudamérica	0	0	0	RÈgimen general	735	Permanente	704		735	Manual cualificado		Otros	35-44
10352N0QF070100	2012	2012	3	Comun	Infecciosas	RÈgimen general	No manual no cualificado	Empleo	Fijo	Mujer	España	3	3	3	RÈgimen general	1096	Permanente	1096	13	1096	No manual no cualificado	B34	UE-28	35-44
10352N0QF070100	2013	2013	2	Comun	Respiratorias	RÈgimen general	No manual no cualificado	Empleo	Fijo	Mujer	España	3	3	3	RÈgimen general	1096	Permanente	1096	13	1096	No manual no cualificado	J11.1	UE-28	35-44
10352N0QF070100	2013	2013	8	Comun	Respiratorias	RÈgimen general	No manual no cualificado	Empleo	Fijo	Mujer	España	3	3	3	RÈgimen general	1096	Permanente	1096	13	1096	No manual no cualificado	J11.1	UE-28	35-44
10352P0V0830100						RÈgimen general	No manual no cualificado	Empleo	Temporal	Mujer	España	0	0	0	RÈgimen general	71	Temporal	71		71	No manual no cualificado		UE-28
10352S0QF340100	2013	2013	10	Comun	Cauas externas	RÈgimen general	No manual no cualificado	Empleo	Temporal	Mujer	España	1	1	1	RÈgimen general	757	Temporal	649	10	757	No manual no cualificado	V99	UE-28	25-34
10352S0V0310100	2013	2014	7	Comun	Respiratorias	RÈgimen general	No manual no cualificado	Empleo	Fijo	Mujer	España	2	2	2	RÈgimen general	542	Permanente	542	8	761	No manual no cualificado	J00	UE-28	25-34
10352S0V0310100	2014	2014	1	Comun	Respiratorias	RÈgimen general	No manual no cualificado	Empleo	Fijo	Mujer	España	2	2	2	RÈgimen general	542	Permanente	542	8	761	No manual no cualificado	\N	UE-28	25-34
10352S0VH330100						RÈgimen general	No manual no cualificado	Empleo	Temporal	Mujer	España	0	0	0	RÈgimen general	152	Temporal	152		152	No manual no cualificado		UE-28	25-34
10352T0V0340100	2012	2012	4	Comun	Infecciosas	RÈgimen general	Manual no cualificado	Empleo	Temporal	Mujer	España	10	10	10	RÈgimen general	428	Temporal	428	34	428	Manual no cualificado	A09	UE-28	25-34
10352T0V0340100	2012	2012	2	Comun	Otros sÌntomas	RÈgimen general	Manual no cualificado	Empleo	Temporal	Mujer	España	10	10	10	RÈgimen general	428	Temporal	428	34	428	Manual no cualificado	R11	UE-28	25-34
10352T0V0340100	2012	2012	1	Comun	Genito-urinarias	RÈgimen general	Manual no cualificado	Empleo	Temporal	Mujer	España	10	10	10	RÈgimen general	428	Temporal	428	34	428	Manual no cualificado	N23	UE-28	25-34
10352T0V0340100	2012	2012	1	Comun	Infecciosas	RÈgimen general	Manual no cualificado	Empleo	Temporal	Mujer	España	10	10	10	RÈgimen general	428	Temporal	428	34	428	Manual no cualificado	A09	UE-28	25-34
10352T0V0340100	2012	2012	1	Comun	MusculoesquelÈticas	RÈgimen general	Manual no cualificado	Empleo	Temporal	Mujer	España	10	10	10	RÈgimen general	428	Temporal	428	34	428	Manual no cualificado	M62.9	UE-28	25-34
10352T0V0340100	2012	2012	10	Comun	MusculoesquelÈticas	RÈgimen general	Manual no cualificado	Empleo	Temporal	Mujer	España	10	10	10	RÈgimen general	428	Temporal	428	34	428	Manual no cualificado	M77.9	UE-28	25-34
10352T0V0340100	2012	2012	3	Comun	Infecciosas	RÈgimen general	Manual no cualificado	Empleo	Temporal	Mujer	España	10	10	10	RÈgimen general	428	Temporal	428	34	428	Manual no cualificado	A09	UE-28	25-34
10352T0V0340100	2012	2012	2	Comun	Genito-urinarias	RÈgimen general	Manual no cualificado	Empleo	Temporal	Mujer	España	10	10	10	RÈgimen general	428	Temporal	428	34	428	Manual no cualificado	N23	UE-28	25-34
10352T0V0340100	2012	2012	1	Comun	Otros sÌntomas	RÈgimen general	Manual no cualificado	Empleo	Temporal	Mujer	España	10	10	10	RÈgimen general	428	Temporal	428	34	428	Manual no cualificado	R07.3	UE-28	25-34
10352T0V0340100	2013	2013	9	Comun	Otros sÌntomas	RÈgimen general	Manual no cualificado	Empleo	Temporal	Mujer	España	10	10	10	RÈgimen general	428	Temporal	428	34	428	Manual no cualificado	R50.9	UE-28	25-34
10352W0VH080100	2014	2014	2	Comun	Infecciosas	RÈgimen general	No manual cualificado	Empleo	Fijo	Mujer	España	1	1	1	RÈgimen general	1096	Permanente	1096	2	1096	No manual cualificado	\N	UE-28	35-44
10352X0EB650100						RÈgimen general		Empleo	Temporal	Mujer	España	0	0	0	RÈgimen general	58	Temporal	381		381	Manual cualificado		UE-28
10352X0VH340100	2012	2012	2	Comun	Cauas externas	RÈgimen general	Manual cualificado	Empleo	Temporal	Mujer	España	1	1	1	RÈgimen general	559	Temporal	369	2	571	No manual no cualificado	Y83	UE-28	25-34
10353A0VH080100						RÈgimen general	No manual no cualificado	Empleo	Fijo	Mujer	España	0	0	0	RÈgimen general	114	Permanente	114		123	No manual no cualificado		UE-28	35-44
10353B0V0320100						RÈgimen general	No manual no cualificado	Empleo	Fijo	Mujer	España	0	0	0	RÈgimen general	215	Permanente	215		215	No manual no cualificado		UE-28
10353F0EB060100						RÈgimen general	No manual cualificado	Empleo	Fijo	Mujer	España	0	0	0	RÈgimen general	425	Permanente	425		425	No manual cualificado		UE-28	35-44
10353H0VH970100						RÈgimen general	No manual no cualificado	Empleo	Fijo	Mujer	Resto Centro/Sudamérica	0	0	0	RÈgimen general	1096	Permanente	1096		1096	No manual no cualificado		Otros	35-44
10353J0EB830100						RÈgimen general	Manual cualificado	Empleo	Fijo	Mujer	España	0	0	0	RÈgimen general	136	Permanente	127		136	Manual cualificado		UE-28
10353J0QF070100	2013	2013	42	Comun	Otros sÌntomas	RÈgimen general	No manual no cualificado	Empleo	Fijo	Mujer	España	1	1	1	RÈgimen general	1097	Permanente	1097	42	1097	No manual no cualificado	R60.0	UE-28	25-34
10353J0VH290100						RÈgimen general	No manual no cualificado	Empleo	Fijo	Mujer	España	0	0	0	RÈgimen general	1096	Permanente	1096		1096	No manual no cualificado		UE-28	25-34
10353K0V0070100						RÈgimen general	Manual cualificado	Empleo	Fijo	Mujer	España	0	0	0	RÈgimen general	1096	Permanente	1096		1096	Manual cualificado		UE-28	35-44
10353K0VH320100						RÈgimen general	Manual cualificado	Empleo	Temporal	Mujer	España	0	0	0	RÈgimen general	365	Temporal	401		401	Manual cualificado		UE-28
10353L0V0120100	2014	2014	10	Comun	Embarazo	RÈgimen general	No manual cualificado	Empleo	Fijo	Mujer	España	1	1	1	RÈgimen general	1096	Permanente	1096	10	1096	No manual cualificado	\N	UE-28	25-34
10353M0VH030100	2014	2014	62	Comun	Mentales	RÈgimen general	Manual no cualificado	Empleo	Temporal	Mujer	España	1	1	1	RÈgimen general	278	Temporal	278	62	278	Manual no cualificado	\N	UE-28
10353N0V0640100	2014	2014	4	Comun	Respiratorias	RÈgimen general	Manual no cualificado	Empleo	Temporal	Mujer	España	2	2	2	RÈgimen general	371	Temporal	371	10	371	Manual no cualificado	\N	UE-28
10353N0V0640100	2014	2014	6	Comun	Otros sÌntomas	RÈgimen general	Manual no cualificado	Empleo	Temporal	Mujer	España	2	2	2	RÈgimen general	371	Temporal	371	10	371	Manual no cualificado	\N	UE-28
10353P0QF310100	2012	2012	50	Comun	Mentales	RÈgimen general	No manual no cualificado	Empleo	Temporal	Mujer	España	4	4	4	RÈgimen general	1013	Temporal	1013	84	1013	No manual no cualificado	F41.9	UE-28	25-34
10353P0QF310100	2013	2013	26	Comun	Mentales	RÈgimen general	No manual no cualificado	Empleo	Temporal	Mujer	España	4	4	4	RÈgimen general	1013	Temporal	1013	84	1013	No manual no cualificado	F32.9	UE-28	25-34
10353P0QF310100	2014	2014	3	Comun	Respiratorias	RÈgimen general	No manual no cualificado	Empleo	Temporal	Mujer	España	4	4	4	RÈgimen general	1013	Temporal	1013	84	1013	No manual no cualificado	\N	UE-28	25-34
10353P0QF310100	2014	2014	5	Comun	Otros sÌntomas	RÈgimen general	No manual no cualificado	Empleo	Temporal	Mujer	España	4	4	4	RÈgimen general	1013	Temporal	1013	84	1013	No manual no cualificado	\N	UE-28	25-34
10353Q0EB640100						RÈgimen general	Manual no cualificado	Empleo	Temporal	Mujer	España	0	0	0	RÈgimen general	31	Temporal	31		31	Manual no cualificado		UE-28
10353Q0QF340100						RÈgimen general	No manual no cualificado	Empleo	Fijo	Mujer	España	0	0	0	RÈgimen general	445	Temporal	639		925	Manual cualificado		UE-28	25-34
10353Q0V0080100						RÈgimen general	No manual no cualificado	Empleo	Fijo	Mujer	España	0	0	0	RÈgimen general	1096	Permanente	1096		1096	No manual no cualificado		UE-28	35-44
10353Q0V0310100						RÈgimen general	Manual cualificado	Empleo	Fijo	Mujer	España	0	0	0	RÈgimen general	1073	Permanente	1073		1096	Manual cualificado		UE-28	25-34
10353Q0VH330100						RÈgimen general	No manual no cualificado	Empleo	Fijo	Mujer	España	0	0	0	RÈgimen general	893	Permanente	866		893	No manual no cualificado		UE-28	25-34
10353R0QF830100						RÈgimen general	No manual no cualificado	Empleo	Temporal	Mujer	España	0	0	0	RÈgimen general	481	Temporal	481		481	No manual no cualificado		UE-28
10353R0V0340100						RÈgimen general	No manual no cualificado	Empleo	Fijo	Mujer	España	0	0	0	RÈgimen general	800	Permanente	799		800	No manual no cualificado		UE-28	25-34
10353X0EB330100						RÈgimen general	No manual no cualificado	Empleo	Fijo	Mujer	España	0	0	0	RÈgimen general	668	Temporal	547		669	No manual no cualificado		UE-28	25-34
10353Y0VH120100						RÈgimen general	Manual cualificado	Empleo	Fijo	Mujer	España	0	0	0	RÈgimen general	245	Permanente	198		292	Manual cualificado		UE-28	35-44
10354C0V0120100	2014	2014	60	Comun	Mentales	RÈgimen general	No manual no cualificado	Empleo	Fijo	Mujer	España	1	1	1	RÈgimen general	1082	Permanente	1082	60	1082	No manual no cualificado	\N	UE-28	35-44
10354D0VH070100						RÈgimen general	No manual no cualificado	Empleo	Temporal	Mujer	España	0	0	0	RÈgimen general	1065	Temporal	1065		1065	No manual no cualificado		UE-28	35-44
10354E0V0070100						RÈgimen general		Empleo	Fijo	Mujer	España	0	0	0	RÈgimen general	1	Permanente	495		496	Manual no cualificado		UE-28	35-44
10354G0V0290100						RÈgimen general	No manual no cualificado	Empleo	Temporal	Mujer	España	0	0	0	RÈgimen general	407	Temporal	511		511	No manual no cualificado		UE-28	25-34
10354M0QF640100						RÈgimen general	No manual no cualificado	Empleo	Temporal	Mujer	España	0	0	0	RÈgimen general	1094	Permanente	850		1094	No manual no cualificado		UE-28
10354N0QF120100	2014	2014	7	Comun	Infecciosas	RÈgimen general	No manual no cualificado	Empleo	Fijo	Mujer	España	1	1	1	RÈgimen general	1097	Permanente	1097	7	1097	No manual no cualificado	\N	UE-28	25-34
10354N0VH340100						RÈgimen general	No manual no cualificado	Empleo	Temporal	Mujer	España	0	0	0	RÈgimen general	729	Temporal	729		729	No manual no cualificado		UE-28
10354P0EB060100	2014	2014	1	Comun	Respiratorias	RÈgimen general	No manual no cualificado	Empleo	Fijo	Mujer	España	2	2	2	RÈgimen general	1096	Permanente	1096	4	1096	No manual no cualificado	\N	UE-28	35-44
10354P0EB060100	2014	2014	3	Comun	Digestivas	RÈgimen general	No manual no cualificado	Empleo	Fijo	Mujer	España	2	2	2	RÈgimen general	1096	Permanente	1096	4	1096	No manual no cualificado	\N	UE-28	35-44
10354P0EB290100	2012	2012	1	Comun	Infecciosas	RÈgimen general	No manual no cualificado	Empleo	Temporal	Mujer	España	4	4	4	RÈgimen general	1096	Temporal	1096	21	1096	No manual no cualificado	079.9	UE-28	25-34
10354P0EB290100	2013	2013	1	Comun	Digestivas	RÈgimen general	No manual no cualificado	Empleo	Temporal	Mujer	España	4	4	4	RÈgimen general	1096	Temporal	1096	21	1096	No manual no cualificado	535.50	UE-28	25-34
10354P0EB290100	2013	2013	3	Comun	Infecciosas	RÈgimen general	No manual no cualificado	Empleo	Temporal	Mujer	España	4	4	4	RÈgimen general	1096	Temporal	1096	21	1096	No manual no cualificado	079.9	UE-28	25-34
10354P0EB290100	2014	2014	16	Comun	Respiratorias	RÈgimen general	No manual no cualificado	Empleo	Temporal	Mujer	España	4	4	4	RÈgimen general	1096	Temporal	1096	21	1096	No manual no cualificado	\N	UE-28	25-34
10354T0EB030100						RÈgimen general	Manual cualificado	Empleo	Fijo	Mujer	España	0	0	0	RÈgimen general	762	Permanente	762		762	Manual cualificado		UE-28	25-34
10354V0QF340100	2012	2012	12	Comun	Lesiones y envenenamiento	RÈgimen general	No manual no cualificado	Empleo	Fijo	Mujer	España	1	1	1	RÈgimen general	1096	Permanente	1096	12	1096	No manual no cualificado	S13.4	UE-28	25-34
10354V0V0080100						RÈgimen general	No manual no cualificado	Empleo	Fijo	Mujer	España	0	0	0	RÈgimen general	1096	Permanente	1096		1096	No manual no cualificado		UE-28	25-34
10354V0V0310100	2012	2012	2	Comun	Mentales	RÈgimen general	No manual cualificado	Empleo	Fijo	Mujer	España	5	5	5	RÈgimen general	1096	Permanente	1096	14	1096	No manual cualificado	F41.1	UE-28	45-54
10354V0V0310100	2013	2013	2	Comun	Infecciosas	RÈgimen general	No manual cualificado	Empleo	Fijo	Mujer	España	5	5	5	RÈgimen general	1096	Permanente	1096	14	1096	No manual cualificado	A09	UE-28	45-54
10354V0V0310100	2013	2013	5	Comun	Respiratorias	RÈgimen general	No manual cualificado	Empleo	Fijo	Mujer	España	5	5	5	RÈgimen general	1096	Permanente	1096	14	1096	No manual cualificado	J06.9	UE-28	45-54
10354V0V0310100	2013	2013	2	Comun	Mentales	RÈgimen general	No manual cualificado	Empleo	Fijo	Mujer	España	5	5	5	RÈgimen general	1096	Permanente	1096	14	1096	No manual cualificado	F51.0	UE-28	45-54
10354V0V0310100	2014	2014	3	Comun	Respiratorias	RÈgimen general	No manual cualificado	Empleo	Fijo	Mujer	España	5	5	5	RÈgimen general	1096	Permanente	1096	14	1096	No manual cualificado	\N	UE-28	45-54
10354Z0QF070100						RÈgimen general	No manual no cualificado	Empleo	Fijo	Mujer	España	0	0	0	RÈgimen general	983	Permanente	554		983	No manual no cualificado		UE-28	35-44
10354Z0VH060100						RÈgimen general	Manual no cualificado	Empleo	Temporal	Mujer	España	0	0	0	RÈgimen general	1094	Temporal	1094		1094	Manual no cualificado		UE-28	25-34
10354Z0VH290100						RÈgimen general	No manual cualificado	Empleo	Fijo	Mujer	España	0	0	0	RÈgimen general	1097	Permanente	1097		1097	No manual cualificado		UE-28	25-34
10355A0QF830100						RÈgimen general	Manual cualificado	Empleo	Temporal	Mujer	España	0	0	0	RÈgimen general	2	Temporal	3		3	Manual no cualificado		UE-28
10355C0V0030100	2012	2012	13	Comun	Mentales	RÈgimen general	No manual cualificado	Empleo	Fijo	Mujer	España	1	1	1	RÈgimen general	190	Temporal	190	13	238	No manual no cualificado	F41.9	UE-28	25-34
10355F0EB340100	2012	2012	1	Comun	Infecciosas	RÈgimen general	No manual no cualificado	Empleo	Temporal	Mujer	España	2	2	2	RÈgimen general	301	Temporal	383	3	412	Manual cualificado	B34.9	UE-28
10355F0EB340100	2013	2013	2	Comun	Respiratorias	RÈgimen general	No manual no cualificado	Empleo	Temporal	Mujer	España	2	2	2	RÈgimen general	301	Temporal	383	3	412	Manual cualificado	J00	UE-28
10355G0EB070100						RÈgimen general	No manual no cualificado	Empleo	Temporal	Mujer	España	0	0	0	RÈgimen general	1096	Temporal	1096		1096	No manual no cualificado		UE-28	35-44
10355H0VH330100	2014	2014	16	Comun	MusculoesquelÈticas	RÈgimen general	No manual no cualificado	Empleo	Temporal	Mujer	España	2	2	2	RÈgimen general	675	Temporal	675	17	675	No manual no cualificado	\N	UE-28	25-34
10355H0VH330100	2014	2014	1	Comun	Otros sÌntomas	RÈgimen general	No manual no cualificado	Empleo	Temporal	Mujer	España	2	2	2	RÈgimen general	675	Temporal	675	17	675	No manual no cualificado	\N	UE-28	25-34
10355K0V0120100						RÈgimen general	No manual cualificado	Empleo	Temporal	Mujer	España	0	0	0	RÈgimen general	1096	Temporal	1096		1096	No manual cualificado		UE-28	35-44
10355L0VH420100	2013	2013	8	Comun	Respiratorias	RÈgimen general	No manual no cualificado	Empleo	Fijo	Mujer	España	6	6	6	RÈgimen general	1097	Permanente	1097	55	1097	No manual no cualificado	J11.1	UE-28	25-34
10355L0VH420100	2013	2013	1	Comun	MusculoesquelÈticas	RÈgimen general	No manual no cualificado	Empleo	Fijo	Mujer	España	6	6	6	RÈgimen general	1097	Permanente	1097	55	1097	No manual no cualificado	M62.4	UE-28	25-34
10355L0VH420100	2013	2013	33	Comun	MusculoesquelÈticas	RÈgimen general	No manual no cualificado	Empleo	Fijo	Mujer	España	6	6	6	RÈgimen general	1097	Permanente	1097	55	1097	No manual no cualificado	M79.6	UE-28	25-34
10355L0VH420100	2014	2014	1	Comun	Infecciosas	RÈgimen general	No manual no cualificado	Empleo	Fijo	Mujer	España	6	6	6	RÈgimen general	1097	Permanente	1097	55	1097	No manual no cualificado	\N	UE-28	25-34
10355L0VH420100	2014	2014	1	Comun	MusculoesquelÈticas	RÈgimen general	No manual no cualificado	Empleo	Fijo	Mujer	España	6	6	6	RÈgimen general	1097	Permanente	1097	55	1097	No manual no cualificado	\N	UE-28	25-34
10355L0VH420100	2014	2014	11	Comun	MusculoesquelÈticas	RÈgimen general	No manual no cualificado	Empleo	Fijo	Mujer	España	6	6	6	RÈgimen general	1097	Permanente	1097	55	1097	No manual no cualificado	\N	UE-28	25-34
10355L0VH650100						RÈgimen general	Manual no cualificado	Empleo	Temporal	Mujer	España	0	0	0	RÈgimen general	729	Temporal	545		729	Manual no cualificado		UE-28	25-34
10355M0V0060100	2012	2012	11	Comun	MusculoesquelÈticas	RÈgimen general	No manual no cualificado	Empleo	Fijo	Mujer	España	1	1	1	RÈgimen general	1096	Permanente	1096	11	1096	No manual no cualificado	M54.5	UE-28	25-34
10355M0VH310100	2014	2014	33	Comun	Mentales	RÈgimen general	No manual no cualificado	Empleo	Temporal	Mujer	España	2	2	2	RÈgimen general	745	Temporal	745	45	745	No manual no cualificado	\N	UE-28	25-34
10355M0VH310100	2014	2014	12	Comun	Mentales	RÈgimen general	No manual no cualificado	Empleo	Temporal	Mujer	España	2	2	2	RÈgimen general	745	Temporal	745	45	745	No manual no cualificado	\N	UE-28	25-34
[truncated: 88,513 more rows]
